# Supplementary material for: The Worker Honeybee Fat Body Proteome Is Extensively Remodeled Preceding a Major Life-History Transition
Source: PLoS One. 2011 Sep 28;6(9):e24794. doi: 10.1371/journal.pone.0024794 (PMC3182174; doi:10.1371/journal.pone.0024794)
Supplement: Table S1 — Detecting protein abundance differences associated with genotype and treatment. All proteins from label-free proteomics experiment 1 that matched the criteria for quantification are listed in this table. Tissue from 7-day-old bees was used and four groups were assayed: Low pollen hoarding genotype control (CL), low pollen hoarding genotype knockdown (KL), high pollen hoarding genotype control (CH), high pollen hoarding genotype knockdown (KH). See methods for further details. (XLSX) [file pone.0024794.s005.xlsx]

## Sheet: Summary
All proteins quantified in experiment 1
CH: gfp control, high pollen hoarding genotype; KH: irs knockdown, high pollen hoarding genotype; CL: gfp control, low pollen hoarding genotype; KL: irs knockdown, low pollen hoarding genotype.
p-value, Kruskal Wallis: overall pvalue that indicates whether there are significant differences between any of the groups
p-value: p-value computed using a Mann Whitney U test.
Protein accession	Protein Description	p-value, Kruskal Wallis	p-value CL/KL	Rank sum CL	Rank sum KL	p-value CL/KH	Rank sum CL	Rank sum KH	p-value CL/CH	Rank sum CL	Rank sum CH	p-value KL/KH	Rank sum KL	Rank sum KH	p-value KL/CH	Rank sum KL	Rank sum CH	p-value KH/CH	Rank sum KH	Rank sum CH	CL sample 1	CL sample 2	CL sample 3	CL sample 4	CL sample 5	KL sample 1	KL sample 2	KL sample 3	KL sample 4	KL sample 5	KH sample 1	KH sample 2	KH sample 3	KH sample 4	KH sample 5	CH sample 1	CH sample 2	CH sample 3	CH sample 4	CH sample 5
NP_001011563	juvenile hormone esterase	0.00193768	0.420635	32	23	0.00793651	40	15	0.00793651	40	15	0.00793651	40	15	0.00793651	40	15	0.309524	33	22	0.00439453	0.0021692	0.00188088	0.0018018	0.00227583	0.00240848	0.00141243	0.00135318	0.0015275	0.00319285	0.00054615	0.00100503	6.31e-05	6.74e-05	6.7e-05	0.000539665	5.45e-05	6.05e-05	0.000613874	5.04e-05
XP_001122876	hypothetical protein	0.0031734	0.84127	26	29	0.015873	16	39	0.00793651	15	40	0.031746	17	38	0.00793651	15	40	0.0952381	19	36	0.00195312	0.0021692	0.000626959	0.0018018	0.00182066	0.00192678	0.000706215	0.00135318	0.00203666	0.00255428	0.00382305	0.00201005	0.00378788	0.00269542	0.00267917	0.00269833	0.0027248	0.00483676	0.00429711	0.00403429
XP_392490	Retinoid- and fatty-acid binding protein CG11064-PA isoform 1	0.00432608	0.150794	35	20	0.00793651	40	15	0.00793651	40	15	0.150794	35	20	0.015873	39	16	0.222222	34	21	0.0244141	0.0303688	0.0326019	0.033033	0.0268548	0.0216763	0.0162429	0.0175913	0.0173116	0.0389527	0.0131076	0.0175879	0.0107323	0.0208895	0.016075	0.0118726	0.0125341	0.00906892	0.0165746	0.0110943
NP_001035323	cytochrome P450 monooxygenase	0.00502238	0.0555556	37	18	0.015873	39	16	0.00793651	40	15	1	28	27	0.0952381	36	19	0.00793651	40	15	0.00341797	0.00813449	0.00564263	0.0048048	0.00637233	0.00433526	0.00211864	0.00202977	0.000509165	0.00510856	0.0021846	0.00251256	0.00126263	0.00134771	0.00468855	0.00107933	0.000544959	0.000604595	0.000613874	0.000504286
XP_394645	HSC70-interacting protein CG2947-PA, isoform A isoform 1	0.0140238	0.0555556	37	18	0.309524	33	22	0.00793651	40	15	0.547619	31	24	0.00793651	40	15	0.150794	35	20	0.00146484	0.0016269	0.00438871	0.0024024	0.00182066	0.00144509	0.00141243	0.00135318	0.00203666	0.00127714	0.0010923	0.00201005	0.000631313	0.00269542	0.000669792	0.000539665	0.00108992	6.05e-05	0.00122775	0.000504286
XP_001120641	pericardin CG5700-PB	0.0171188	0.222222	21	34	0.015873	16	39	0.00793651	15	40	0.222222	21	34	0.0952381	19	36	0.84127	26	29	0.00292969	0.0021692	0.00188088	0.0012012	0.00182066	0.00289017	0.00282486	0.00608931	0.00305499	0.00127714	0.00491535	0.00653266	0.00441919	0.00269542	0.00736772	0.00323799	0.00599455	0.00846433	0.00552486	0.00453858
XP_624156	ATP synthase- CG11154-PA, isoform A	0.0175732	0.0952381	19	36	0.00793651	15	40	0.00793651	15	40	0.690476	30	25	0.420635	23	32	0.150794	20	35	0.0302734	0.0287419	0.0275862	0.0288288	0.0259445	0.0264933	0.0388418	0.0351827	0.0325866	0.0446999	0.0387766	0.0351759	0.030303	0.0309973	0.035499	0.0318403	0.0457766	0.0544135	0.0368324	0.0358043
XP_624700	histone 2 A CG31618-PA	0.0195119	1	28	27	0.0952381	19	36	0.00793651	15	40	0.150794	20	35	0.00793651	15	40	1	27	28	0.000976563	0.000542299	0.00125392	0.0012012	0.000910332	0.000963391	0.000706215	0.00135318	0.00101833	0.00063857	0.0021846	0.00251256	0.000631313	0.00202156	0.00200938	0.00269833	0.00163488	0.00241838	0.00184162	0.00201715
XP_001120934	histone 2 A CG31618-PA	0.0195119	1	28	27	0.0952381	19	36	0.00793651	15	40	0.150794	20	35	0.00793651	15	40	1	27	28	0.000976563	0.000542299	0.00125392	0.0012012	0.000910332	0.000963391	0.000706215	0.00135318	0.00101833	0.00063857	0.0021846	0.00251256	0.000631313	0.00202156	0.00200938	0.00269833	0.00163488	0.00241838	0.00184162	0.00201715
XP_001119899	histone 2 A CG31618-PA	0.0195119	1	28	27	0.0952381	19	36	0.00793651	15	40	0.150794	20	35	0.00793651	15	40	1	27	28	0.000976563	0.000542299	0.00125392	0.0012012	0.000910332	0.000963391	0.000706215	0.00135318	0.00101833	0.00063857	0.0021846	0.00251256	0.000631313	0.00202156	0.00200938	0.00269833	0.00163488	0.00241838	0.00184162	0.00201715
XP_001120346	histone 2 A CG31618-PA	0.0195119	1	28	27	0.0952381	19	36	0.00793651	15	40	0.150794	20	35	0.00793651	15	40	1	27	28	0.000976563	0.000542299	0.00125392	0.0012012	0.000910332	0.000963391	0.000706215	0.00135318	0.00101833	0.00063857	0.0021846	0.00251256	0.000631313	0.00202156	0.00200938	0.00269833	0.00163488	0.00241838	0.00184162	0.00201715
XP_001120186	histone 2 A CG31618-PA	0.0195119	1	28	27	0.0952381	19	36	0.00793651	15	40	0.150794	20	35	0.00793651	15	40	1	27	28	0.000976563	0.000542299	0.00125392	0.0012012	0.000910332	0.000963391	0.000706215	0.00135318	0.00101833	0.00063857	0.0021846	0.00251256	0.000631313	0.00202156	0.00200938	0.00269833	0.00163488	0.00241838	0.00184162	0.00201715
XP_395976	CG33257-PA	0.037937	0.0952381	19	36	0.420635	23	32	0.00793651	15	40	0.84127	26	29	0.031746	17	38	0.309524	22	33	0.00390625	0.0037961	0.00188088	0.0042042	0.00591716	0.00626204	0.0049435	0.0067659	0.00916497	0.00383142	0.00709994	0.00351759	0.0126263	0.00336927	0.0133958	0.00863465	0.013079	0.0169287	0.00982198	0.00857287
XP_392479	14-3-3 CG31196-PC, isoform C isoform 1	0.037937	0.420635	32	23	0.547619	31	24	0.00793651	40	15	1	28	27	0.0952381	36	19	0.031746	38	17	0.00146484	0.0016269	0.00125392	0.0018018	0.00182066	0.00144509	0.00141243	0.00135318	0.000509165	0.00191571	0.00163845	0.00100503	0.000631313	0.00404313	0.00133958	0.000539665	0.000544959	0.000604595	0.00122775	0.000504286
XP_394991	Tubulin alpha-6 chain (Alpha-tubulin 6) (Alpha-tubulin isotype M-alpha-6)	0.0963113	1	27	28	0.547619	31	24	0.00793651	40	15	0.84127	29	26	0.0952381	36	19	0.222222	34	21	0.00341797	0.0037961	0.00752351	0.0042042	0.00637233	0.00433526	0.00635593	0.00405954	0.0015275	0.00957854	0.0021846	0.00703518	0.00315657	0.00876011	0.00334896	0.00323799	0.00326976	0.00120919	0.00306937	0.00302572
XP_624041	Hexamerin 110 (Larval serum protein 2 CG6806-PA)	0.00302418	0.015873	39	16	0.00793651	40	15	0.015873	39	16	0.00793651	40	15	0.0952381	36	19	0.547619	24	31	0.0102539	0.00813449	0.0100313	0.0018018	0.00864816	0.000963391	0.000706215	0.00067659	0.00203666	0.00127714	5.46e-05	5.03e-05	6.31e-05	0.000673854	6.7e-05	5.4e-05	0.000544959	6.05e-05	0.00184162	0.000504286
XP_001122872	apidermin 2	0.0122953	0.031746	17	38	0.84127	26	29	0.015873	16	39	0.0555556	37	18	0.547619	24	31	0.015873	16	39	0.0175781	0.0189805	0.00564263	0.0234234	0.0154756	0.0240848	0.029661	0.0216509	0.0381874	0.0229885	0.0245767	0.00954774	0.020202	0.00404313	0.0207636	0.0334593	0.0321526	0.0501814	0.0208717	0.0292486
XP_393281	Paramyosin CG5939-PA, isoform A	0.0143217	0.420635	23	32	0.015873	16	39	0.015873	16	39	0.031746	17	38	0.0952381	19	36	1	27	28	0.0185547	0.0200651	0.0282132	0.0222222	0.021848	0.0207129	0.0211864	0.02977	0.0254582	0.0242656	0.0311305	0.0266332	0.0347222	0.0303234	0.0288011	0.0291419	0.0310627	0.0332527	0.0325353	0.0237015
XP_623470	Tropomyosin 1 CG4898-PB, isoform B isoform 2	0.021213	0.690476	30	25	0.015873	16	39	0.015873	16	39	0.0952381	19	36	0.0555556	18	37	0.690476	25	30	0.00976562	0.0124729	0.00940439	0.0108108	0.0100137	0.00674374	0.00635593	0.0155616	0.0127291	0.0063857	0.0212998	0.0140704	0.0164141	0.0114555	0.0147354	0.01619	0.0201635	0.0114873	0.0153468	0.0196672
XP_392125	Tropomyosin 1 CG4898-PD, isoform D isoform 1	0.0221173	0.690476	30	25	0.015873	16	39	0.015873	16	39	0.0952381	19	36	0.0555556	18	37	1	27	28	0.0102539	0.0130152	0.00940439	0.0114114	0.010924	0.00722543	0.00706215	0.0162382	0.0132383	0.00702427	0.021846	0.0140704	0.0176768	0.0121294	0.016075	0.0167296	0.0217984	0.0120919	0.0159607	0.0196672
XP_624943	Ribosomal protein S7 CG1883-PA, isoform A	0.0362153	0.309524	33	22	0.150794	35	20	0.015873	39	16	0.420635	32	23	0.00793651	40	15	0.84127	29	26	0.00195312	0.0010846	0.00188088	0.0024024	0.00182066	0.00144509	0.00141243	0.00135318	0.0015275	0.00191571	0.00054615	0.00150754	0.000631313	0.00202156	6.7e-05	0.000539665	0.00108992	0.000604595	0.000613874	0.00100857
XP_392401	Sorbitol dehydrogenase-2 CG4649-PA	0.100249	0.420635	32	23	0.0952381	36	19	0.015873	39	16	0.547619	31	24	0.222222	34	21	1	27	28	0.00830078	0.00650759	0.00626959	0.00780781	0.00773782	0.00818883	0.00564972	0.00473613	0.00712831	0.00702427	0.00273075	0.00603015	0.00820707	0.00606469	0.00401875	0.00647599	0.00435967	0.00544135	0.00552486	0.00605144
NP_001011627	prophenoloxidase	0.111889	0.150794	35	20	0.420635	32	23	0.015873	39	16	0.690476	25	30	0.690476	30	25	0.222222	34	21	0.00292969	0.0043384	0.00250784	0.0018018	0.00546199	0.00289017	0.00141243	0.00135318	0.00101833	0.00319285	0.0021846	0.00301507	0.000631313	0.00202156	0.00334896	0.001619	0.00163488	0.00120919	0.00245549	0.000504286
NP_001011578	vitellogenin	0.00437248	0.0952381	36	19	0.00793651	40	15	0.031746	38	17	0.00793651	40	15	0.222222	34	21	0.0952381	19	36	0.0229492	0.0168113	0.0376176	0.0108108	0.00819299	0.00770713	0.00706215	0.00338295	0.00763748	0.0229885	0.00054615	0.00301507	0.000631313	0.00202156	0.000669792	0.00539665	0.0108992	0.00181379	0.00368324	0.00151286
NP_001011572	transferrin	0.0158241	0.0952381	19	36	1	28	27	0.031746	38	17	0.150794	35	20	0.00793651	40	15	0.0952381	36	19	0.00244141	0.0021692	0.00501567	0.000600601	0.0013655	0.00578035	0.0049435	0.00811908	0.00814664	0.00191571	0.00054615	0.00502513	0.00189394	0.00606469	6.7e-05	0.00107933	5.45e-05	0.000604595	6.14e-05	5.04e-05
XP_392679	dihydrolipoamide S-succinyltransferase CG5214-PA	0.0266772	0.222222	21	34	1	28	27	0.031746	17	38	0.00793651	40	15	0.309524	22	33	0.0555556	18	37	0.00146484	0.000542299	6.27e-05	0.000600601	0.0013655	0.00192678	0.000706215	0.00067659	0.0015275	0.00127714	0.00054615	0.000502513	0.000631313	0.000673854	0.000669792	0.001619	0.00163488	0.00302297	0.000613874	0.00201715
XP_392313	-Tubulin at 56D CG9277-PB, isoform B	0.0273794	0.031746	38	17	0.015873	39	16	0.031746	38	17	1	27	28	0.309524	22	33	0.309524	22	33	0.012207	0.0140998	0.0119122	0.015015	0.0131998	0.0125241	0.0112994	0.00608931	0.0101833	0.00957854	0.0120153	0.0110553	0.00820707	0.0114555	0.00736772	0.011333	0.0119891	0.0114873	0.00982198	0.0121029
XP_624408	oxidoreductase CG3609-PA	0.0297502	0.150794	35	20	0.031746	38	17	0.031746	38	17	0.150794	35	20	0.0952381	36	19	1	27	28	0.00488281	0.00542299	0.00815047	0.0024024	0.00318616	0.00240848	0.00282486	0.00405954	0.00203666	0.00255428	0.00054615	0.000502513	0.00441919	0.00202156	0.00133958	0.00107933	5.45e-05	0.00241838	0.00184162	0.00252143
XP_397201	CG6459-PA	0.0300604	1	28	27	0.309524	33	22	0.031746	38	17	0.150794	35	20	0.015873	39	16	0.0952381	36	19	0.00195312	0.0016269	0.00188088	0.0012012	0.000455166	0.00144509	0.000706215	0.00135318	0.00203666	0.00127714	0.00054615	0.00150754	0.00126263	0.000673854	0.000669792	5.4e-05	5.45e-05	0.000604595	6.14e-05	0.00100857
NP_001011651	troponin C type IIIa	0.0418384	0.690476	25	30	0.0952381	19	36	0.031746	17	38	0.150794	20	35	0.031746	17	38	0.690476	25	30	0.00146484	0.0010846	0.00188088	0.0024024	0.00227583	0.00192678	0.00141243	0.00270636	0.00254582	0.00127714	0.0054615	0.00201005	0.00441919	0.00202156	0.00267917	0.00323799	0.00326976	0.00483676	0.00491099	0.00201715
XP_623046	Tropomyosin 1 CG4898-PD, isoform D	0.0478168	0.547619	31	24	0.0555556	18	37	0.031746	17	38	0.0555556	18	37	0.150794	20	35	0.84127	29	26	0.00585938	0.00867679	0.00752351	0.00720721	0.00637233	0.00433526	0.00564972	0.0108254	0.0086558	0.00574713	0.0136537	0.00954774	0.0119949	0.00673854	0.0113865	0.00917431	0.0147139	0.00785973	0.00859423	0.0115986
XP_623220	Tubulin alpha-1 chain	0.181237	1	28	27	0.547619	31	24	0.031746	38	17	0.84127	29	26	0.0952381	36	19	0.420635	32	23	0.00537109	0.00650759	0.00877743	0.00780781	0.00910332	0.00722543	0.00847458	0.0067659	0.00305499	0.0114943	0.00382305	0.00854271	0.00441919	0.0114555	0.00602813	0.00485699	0.00599455	0.00241838	0.00552486	0.00504286
XP_391936	Tubulin alpha-1 chain	0.181237	1	28	27	0.547619	31	24	0.031746	38	17	0.84127	29	26	0.0952381	36	19	0.420635	32	23	0.00537109	0.00650759	0.00877743	0.00780781	0.00910332	0.00722543	0.00847458	0.0067659	0.00305499	0.0114943	0.00382305	0.00854271	0.00441919	0.0114555	0.00602813	0.00485699	0.00599455	0.00241838	0.00552486	0.00504286
XP_396922	amine oxidase CG7460-PB isoform 1	0.00463661	0.150794	35	20	0.031746	17	38	0.0555556	18	37	0.00793651	15	40	0.00793651	15	40	0.420635	32	23	0.00146484	0.0021692	0.00125392	0.0018018	0.002731	0.00192678	7.06e-05	6.77e-05	0.0015275	0.00063857	0.00491535	0.00251256	0.00441919	0.00269542	0.00334896	0.00215866	0.00381471	0.00241838	0.00429711	0.00302572
XP_623298	Tropomyosin 1 CG4898-PA, isoform A	0.048558	1	27	28	0.0555556	18	37	0.0555556	18	37	0.0952381	19	36	0.0555556	18	37	0.84127	26	29	0.00195312	0.0043384	0.00564263	0.0024024	0.00227583	0.00192678	0.00211864	0.00473613	0.00610998	0.00255428	0.00873839	0.00603015	0.00631313	0.00269542	0.00535834	0.00647599	0.00708447	0.00423216	0.00491099	0.0075643
NP_001035348	troponin T	0.0592712	0.84127	29	26	0.0952381	19	36	0.0555556	18	37	0.0952381	19	36	0.0555556	18	37	1	28	27	0.00634766	0.00813449	0.00564263	0.00540541	0.00500683	0.00481696	0.00353107	0.00947226	0.00610998	0.00574713	0.00873839	0.00954774	0.00505051	0.0101078	0.0113865	0.00809498	0.00653951	0.0139057	0.00798036	0.0110943
XP_392970	Lon protease CG8798-PA, isoform A	0.0853701	0.690476	30	25	0.150794	35	20	0.0555556	37	18	0.222222	34	21	0.0555556	37	18	0.690476	30	25	0.00146484	0.0016269	0.0031348	0.0042042	0.002731	0.00192678	0.00211864	0.00270636	0.00101833	0.00319285	0.00163845	0.00150754	6.31e-05	0.00269542	0.00133958	0.00107933	0.000544959	0.000604595	0.00184162	0.00151286
XP_391841	14-3-3-like protein (Leonardo protein) (14-3-3 zeta) isoform 1	0.129857	0.547619	31	24	0.84127	29	26	0.0555556	37	18	0.84127	26	29	0.0555556	37	18	0.150794	35	20	0.00439453	0.00488069	0.00564263	0.00540541	0.00364133	0.00385357	0.0049435	0.00541272	0.00356415	0.00383142	0.00382305	0.00552764	0.00315657	0.00808625	0.00401875	0.00323799	0.00326976	0.00302297	0.00491099	0.00302572
XP_623183	14-3-3 CG17870-PA, isoform A isoform 2	0.129857	0.547619	31	24	0.84127	29	26	0.0555556	37	18	0.84127	26	29	0.0555556	37	18	0.150794	35	20	0.00439453	0.00488069	0.00564263	0.00540541	0.00364133	0.00385357	0.0049435	0.00541272	0.00356415	0.00383142	0.00382305	0.00552764	0.00315657	0.00808625	0.00401875	0.00323799	0.00326976	0.00302297	0.00491099	0.00302572
XP_623302	14-3-3-like protein (Leonardo protein) (14-3-3 zeta)	0.129857	0.547619	31	24	0.84127	29	26	0.0555556	37	18	0.84127	26	29	0.0555556	37	18	0.150794	35	20	0.00439453	0.00488069	0.00564263	0.00540541	0.00364133	0.00385357	0.0049435	0.00541272	0.00356415	0.00383142	0.00382305	0.00552764	0.00315657	0.00808625	0.00401875	0.00323799	0.00326976	0.00302297	0.00491099	0.00302572
XP_393334	Myosin heavy chain CG17927-PB, isoform B isoform 1	0.144744	0.84127	29	26	0.0952381	36	19	0.0555556	37	18	0.222222	34	21	0.309524	33	22	0.84127	29	26	0.0131836	0.0200651	0.0244514	0.0276276	0.0263996	0.0255299	0.0183616	0.0209743	0.00814664	0.0408685	0.0152922	0.0145729	0.0107323	0.0148248	0.0187542	0.0221263	0.0108992	0.00483676	0.0184162	0.0121029
XP_393545	lethal (1) G0030 CG3861-PA, isoform A	0.241809	0.0952381	36	19	0.690476	30	25	0.0555556	37	18	0.547619	24	31	0.690476	30	25	0.690476	30	25	0.00292969	0.0016269	0.00188088	0.000600601	0.00182066	0.000963391	0.00141243	0.00135318	0.000509165	0.00063857	0.0010923	0.00100503	0.00189394	6.74e-05	0.00267917	0.000539665	0.00108992	0.00120919	0.00122775	0.000504286
XP_001120096	tubulin, alpha 1	0.24296	0.84127	26	29	0.84127	29	26	0.0555556	37	18	0.84127	29	26	0.0952381	36	19	0.420635	32	23	0.00341797	0.0032538	0.00626959	0.0048048	0.00591716	0.00385357	0.00635593	0.00405954	0.0015275	0.00893997	0.00163845	0.00653266	0.00252525	0.00876011	0.00334896	0.00323799	0.00326976	0.00120919	0.00368324	0.00252143
XP_396338	Tubulin alpha-1 chain	0.305884	1	27	28	0.547619	31	24	0.0555556	37	18	0.690476	30	25	0.222222	34	21	0.547619	31	24	0.00488281	0.0043384	0.00689655	0.00600601	0.00728266	0.00529865	0.00706215	0.00541272	0.00254582	0.00957854	0.0021846	0.00703518	0.00315657	0.0101078	0.00401875	0.00377766	0.00435967	0.00181379	0.00552486	0.00302572
XP_001120345	Tubulin alpha-3 chain (Alpha-tubulin 3), partial	0.308738	0.84127	26	29	0.690476	30	25	0.0555556	37	18	0.84127	29	26	0.0952381	36	19	0.84127	29	26	0.00292969	0.0027115	0.00564263	0.0042042	0.00546199	0.00337187	0.00564972	0.00338295	0.00101833	0.0083014	0.0010923	0.00603015	0.00189394	0.00808625	0.00267917	0.00269833	0.0027248	0.000604595	0.00306937	0.00201715
XP_624781	60S acidic ribosomal protein P1 (RP21C) (Acidic ribosomal protein RPA2)	0.0167637	0.547619	24	31	0.031746	17	38	0.0952381	36	19	0.420635	23	32	0.0555556	37	18	0.00793651	40	15	0.00146484	0.0010846	0.00125392	0.0012012	0.0013655	0.000963391	0.00211864	0.00135318	0.0015275	0.00127714	0.00163845	0.00150754	0.00126263	0.00269542	0.00200938	0.000539665	0.000544959	0.00120919	0.00122775	0.00100857
XP_623143	pugilist CG4067-PA, isoform A isoform 2	0.0220022	0.547619	24	31	0.0952381	36	19	0.0952381	36	19	0.00793651	40	15	0.031746	38	17	1	28	27	0.00146484	0.0010846	0.0031348	0.003003	0.00227583	0.00289017	0.00282486	0.00405954	0.0015275	0.00255428	0.00054615	0.00150754	0.000631313	0.00134771	0.00133958	0.001619	0.000544959	0.000604595	0.000613874	0.00201715
XP_623070	pugilist CG4067-PA, isoform A isoform 1	0.0220022	0.547619	24	31	0.0952381	36	19	0.0952381	36	19	0.00793651	40	15	0.031746	38	17	1	28	27	0.00146484	0.0010846	0.0031348	0.003003	0.00227583	0.00289017	0.00282486	0.00405954	0.0015275	0.00255428	0.00054615	0.00150754	0.000631313	0.00134771	0.00133958	0.001619	0.000544959	0.000604595	0.000613874	0.00201715
XP_395168	heat shock protein 1, alpha	0.155043	1	27	28	0.690476	30	25	0.0952381	19	36	0.309524	33	22	0.150794	20	35	0.0952381	19	36	0.00146484	0.0010846	0.00188088	0.0012012	0.0013655	0.00144509	0.00141243	0.00135318	0.00101833	0.00255428	0.0010923	0.00100503	0.00126263	0.00134771	0.00200938	0.00215866	0.00163488	0.00181379	0.00184162	0.00151286
XP_392899	60 kDa heat shock protein, mitochondrial precursor (Hsp60) (60 kDa chaperonin) (CPN60) (Heat shock protein 60) (HSP-60) (Mitochondrial matrix protein P1)	0.300246	0.222222	21	34	0.84127	26	29	0.0952381	19	36	0.309524	33	22	0.547619	31	24	0.547619	24	31	0.0175781	0.0173536	0.0131661	0.015015	0.0150205	0.0134875	0.0254237	0.0216509	0.0162933	0.0351213	0.0131076	0.0125628	0.0176768	0.0249326	0.0174146	0.0183486	0.0168937	0.019347	0.0190301	0.0161372
XP_391961	Tropomyosin 2 CG4843-PB, isoform B	0.0303737	0.547619	31	24	0.015873	16	39	0.150794	20	35	0.031746	17	38	0.0555556	18	37	1	27	28	0.0107422	0.0113883	0.0144201	0.0108108	0.00955849	0.00867052	0.0105932	0.0128552	0.01222	0.00766283	0.0180229	0.0120603	0.020202	0.0154987	0.0154052	0.0172693	0.0190736	0.00967352	0.0202578	0.0131114
XP_623393	Tropomyosin 1 CG4898-PL, isoform L	0.115281	0.547619	31	24	0.0555556	18	37	0.150794	20	35	0.150794	20	35	0.150794	20	35	1	27	28	0.00537109	0.00921909	0.00815047	0.00600601	0.00546199	0.00385357	0.0049435	0.0101488	0.0086558	0.00510856	0.0125614	0.00904523	0.010101	0.00673854	0.0100469	0.00917431	0.013624	0.00725514	0.00798036	0.01059
XP_396769	Imaginal disc growth factor 4 CG1780-PA, isoform A	0.152032	0.309524	22	33	0.031746	17	38	0.150794	20	35	0.547619	24	31	0.690476	25	30	0.420635	32	23	0.00244141	0.0010846	0.00376175	0.003003	0.0013655	0.00192678	0.00353107	0.00473613	0.00407332	0.00191571	0.0054615	0.0040201	0.00252525	0.00404313	0.00401875	0.00323799	0.00381471	0.00362757	0.00736648	0.00201715
XP_001120887	Imaginal disc growth factor 4 CG1780-PA, isoform A, partial	0.152032	0.309524	22	33	0.031746	17	38	0.150794	20	35	0.547619	24	31	0.690476	25	30	0.420635	32	23	0.00244141	0.0010846	0.00376175	0.003003	0.0013655	0.00192678	0.00353107	0.00473613	0.00407332	0.00191571	0.0054615	0.0040201	0.00252525	0.00404313	0.00401875	0.00323799	0.00381471	0.00362757	0.00736648	0.00201715
XP_392933	heat shock protein 8 isoform 1	0.329386	0.690476	30	25	0.84127	29	26	0.150794	35	20	0.690476	30	25	0.222222	34	21	0.222222	34	21	0.00585938	0.00542299	0.00752351	0.00720721	0.00819299	0.00529865	0.00564972	0.0067659	0.00712831	0.00957854	0.0065538	0.00653266	0.00631313	0.00943396	0.00468855	0.00431732	0.00490463	0.00725514	0.00613874	0.00453858
XP_001120585	CG30045-PA	0.35446	0.84127	26	29	0.150794	20	35	0.150794	20	35	0.547619	24	31	0.547619	24	31	0.547619	31	24	0.00390625	0.00488069	0.00564263	0.003003	0.002731	0.00289017	0.00847458	0.00473613	0.00661914	0.00255428	0.00983069	0.0080402	0.00252525	0.00673854	0.00602813	0.00485699	0.00599455	0.00362757	0.00675261	0.00706001
XP_392639	bellwether CG3612-PA isoform 1	0.377742	0.150794	20	35	0.547619	24	31	0.150794	20	35	0.84127	29	26	0.547619	31	24	0.690476	25	30	0.00488281	0.00488069	0.00376175	0.00600601	0.00500683	0.00770713	0.00706215	0.00811908	0.00661914	0.00319285	0.00600765	0.00452261	0.00820707	0.00202156	0.00803751	0.00485699	0.00599455	0.00967352	0.00613874	0.00655572
XP_393371	Myosin regulatory light chain 2 (MLC-2)	0.393391	0.547619	31	24	0.690476	25	30	0.150794	20	35	0.420635	23	32	0.222222	21	34	0.84127	26	29	0.00830078	0.010846	0.00877743	0.0102102	0.0122895	0.0115607	0.00706215	0.00338295	0.0132383	0.00702427	0.0163845	0.0105528	0.0157828	0.00943396	0.00602813	0.00971398	0.0125341	0.0108827	0.0116636	0.01412
NP_001011579	major royal jelly protein 1	0.494699	0.309524	33	22	0.420635	32	23	0.150794	35	20	1	28	27	0.547619	24	31	1	28	27	0.00439453	0.00704989	0.00815047	0.00540541	4.55e-05	0.00626204	0.000706215	0.00135318	0.0015275	0.00063857	0.00054615	0.00753769	0.00378788	0.00134771	0.000669792	0.00215866	0.0027248	0.00241838	0.00184162	0.000504286
XP_624201	yellow-h CG1629-PA, partial	0.501124	0.309524	33	22	0.84127	29	26	0.150794	35	20	0.690476	25	30	1	27	28	0.547619	31	24	0.00146484	0.0016269	0.00250784	0.003003	4.55e-05	0.00192678	0.000706215	0.00067659	0.000509165	0.00063857	0.00054615	0.00251256	0.00252525	0.000673854	0.000669792	0.000539665	0.00108992	0.00120919	0.00122775	0.000504286
XP_623673	Isocitrate dehydrogenase CG7176-PC, isoform C isoform 2	0.0291393	0.015873	39	16	0.84127	26	29	0.222222	34	21	0.015873	16	39	0.309524	22	33	0.150794	35	20	0.00244141	0.0027115	0.00250784	0.0018018	0.00364133	0.00240848	0.000706215	0.00135318	0.0015275	0.00063857	0.0021846	0.00301507	0.00252525	0.00269542	0.00267917	0.00269833	0.00163488	0.00120919	0.00122775	0.00252143
XP_001120676	CG12330-PA	0.111889	0.84127	26	29	0.0952381	19	36	0.222222	21	34	0.0952381	19	36	0.309524	22	33	0.150794	35	20	0.00830078	0.0119306	0.0106583	0.0102102	0.00637233	0.00915222	0.0120056	0.0108254	0.00967413	0.00702427	0.0163845	0.0115578	0.0094697	0.0161725	0.0147354	0.0124123	0.0108992	0.00906892	0.0110497	0.0110943
XP_001120797	CG30045-PA, partial	0.184789	0.690476	25	30	1	28	27	0.222222	34	21	0.84127	29	26	0.0555556	37	18	0.0952381	36	19	0.00146484	0.0021692	0.0031348	0.000600601	0.00182066	0.00192678	0.00423729	0.00270636	0.0015275	0.00127714	0.00163845	0.00201005	6.31e-05	0.00202156	0.00267917	5.4e-05	0.00163488	0.00120919	0.00122775	0.00151286
XP_392892	TER94 CG2331-PA, isoform A isoform 1	0.216664	0.690476	30	25	0.84127	29	26	0.222222	21	34	1	27	28	0.150794	20	35	0.0555556	18	37	0.00488281	0.00542299	0.00501567	0.0042042	0.00455166	0.00481696	0.00353107	0.00473613	0.00458248	0.00510856	0.00491535	0.00502513	0.00126263	0.00539084	0.00200938	0.00539665	0.0027248	0.00725514	0.00552486	0.00554715
XP_624662	Glutathione S transferase S1 CG8938-PA, isoform A, partial	0.304466	0.309524	33	22	1	27	28	0.222222	34	21	0.222222	21	34	0.84127	29	26	0.222222	34	21	0.00439453	0.0037961	0.00125392	0.0024024	0.00227583	0.00144509	0.00353107	0.00202977	0.0015275	0.00191571	0.00273075	0.00201005	0.00252525	0.00202156	0.00602813	0.001619	0.00217984	0.00302297	0.000613874	0.00151286
XP_001120613	CG10962-PB, isoform B	0.352846	0.547619	24	31	0.420635	23	32	0.222222	21	34	0.84127	26	29	0.0952381	19	36	0.690476	25	30	4.88e-05	5.42e-05	6.27e-05	0.0024024	0.0013655	0.000481696	0.00141243	0.00135318	0.000509165	0.00063857	0.0010923	0.000502513	0.00189394	6.74e-05	0.00200938	0.001619	0.00108992	0.00241838	0.00184162	0.00100857
XP_625090	6-phosphogluconate dehydrogenase, decarboxylating, partial	0.379454	0.547619	24	31	0.84127	26	29	0.222222	34	21	0.547619	31	24	0.222222	34	21	0.309524	33	22	0.00146484	0.0010846	0.000626959	0.0018018	0.000910332	0.00144509	0.00141243	0.00338295	0.000509165	0.00383142	0.0010923	0.000502513	0.00378788	0.000673854	0.00200938	0.001619	0.000544959	0.000604595	6.14e-05	0.00100857
XP_623826	Actin-87E isoform 1	0.740698	0.84127	26	29	0.84127	29	26	0.222222	21	34	1	28	27	1	27	28	0.420635	23	32	0.0341797	0.0330803	0.0263323	0.0288288	0.032772	0.0414258	0.0289548	0.0311231	0.0366599	0.0255428	0.0311305	0.0326633	0.0372475	0.0215633	0.0308104	0.0345386	0.0359673	0.0278114	0.033763	0.0337872
XP_624353	aldo-keto reductase CG6084-PA, isoform A isoform 1	0.0273794	0.420635	23	32	0.0555556	18	37	0.309524	22	33	0.015873	16	39	1	28	27	0.00793651	40	15	0.00439453	0.0037961	0.00752351	0.0036036	0.0040965	0.00433526	0.0049435	0.00405954	0.00509165	0.00446999	0.0065538	0.00904523	0.00505051	0.0107817	0.00669792	0.00485699	0.00381471	0.00483676	0.00491099	0.00453858
XP_623049	Glyceraldehyde 3 phosphate dehydrogenase 1 CG12055-PA, isoform A isoform 2	0.166032	0.84127	29	26	0.150794	20	35	0.309524	33	22	0.150794	20	35	0.547619	31	24	0.0952381	36	19	0.00488281	0.0037961	0.00438871	0.00600601	0.0040965	0.00240848	0.00564972	0.00405954	0.00407332	0.00702427	0.0065538	0.00351759	0.00757576	0.00808625	0.00736772	0.00485699	0.00326976	0.00362757	0.00491099	0.00353001
XP_393605	Glyceraldehyde-3-phosphate dehydrogenase 2 (Glyceraldehyde-3-phosphate dehydrogenase II) (GAPDH II) isoform 1	0.170962	1	27	28	0.150794	20	35	0.309524	33	22	0.150794	20	35	0.547619	31	24	0.0952381	36	19	0.00488281	0.0037961	0.00438871	0.00600601	0.0040965	0.00240848	0.00564972	0.00405954	0.00458248	0.00702427	0.0065538	0.00351759	0.00757576	0.00808625	0.00736772	0.00485699	0.00326976	0.00362757	0.00491099	0.00353001
XP_392913	Superoxide dismutase CG11793-PA isoform 1	0.283886	0.84127	29	26	0.222222	21	34	0.309524	22	33	0.150794	20	35	0.309524	22	33	0.690476	30	25	0.0107422	0.0103037	0.0125392	0.00720721	0.00591716	0.00385357	0.0127119	0.00811908	0.0106925	0.00702427	0.0131076	0.0125628	0.00883838	0.0377358	0.0100469	0.0107933	0.00980926	0.0139057	0.00736648	0.0126072
XP_623342	Aldolase CG6058-PF, isoform F	0.287899	0.547619	24	31	0.150794	20	35	0.309524	22	33	0.222222	21	34	0.309524	22	33	1	27	28	0.0117188	0.00650759	0.00501567	0.0042042	0.00500683	0.00529865	0.0120056	0.00744249	0.00509165	0.00446999	0.00600765	0.00653266	0.00757576	0.00808625	0.0140656	0.00647599	0.00871935	0.00906892	0.00552486	0.00857287
XP_001121258	Actin 88F CG5178-PA	0.514165	0.547619	24	31	0.222222	21	34	0.309524	22	33	0.690476	25	30	1	28	27	0.547619	31	24	0.00292969	0.0032538	0.00250784	0.0036036	0.002731	0.00289017	0.00353107	0.00270636	0.00356415	0.00510856	0.0032769	0.00201005	0.00694444	0.00404313	0.00401875	0.00269833	0.00326976	0.00423216	0.00368324	0.00302572
XP_001120262	Actin 88F CG5178-PA	0.52746	0.84127	26	29	0.547619	31	24	0.309524	22	33	0.690476	30	25	1	27	28	0.150794	20	35	0.03125	0.0303688	0.0219436	0.0246246	0.0295858	0.0385356	0.0240113	0.0277402	0.0325866	0.0223499	0.0294921	0.0301508	0.0271465	0.0188679	0.0274615	0.0296816	0.0321526	0.0229746	0.0313076	0.0307615
XP_623736	Actin 88F CG5178-PA	0.781904	0.84127	26	29	1	27	28	0.309524	22	33	1	28	27	1	27	28	0.420635	23	32	0.034668	0.0330803	0.0263323	0.0288288	0.032772	0.0409441	0.0289548	0.0311231	0.0366599	0.0255428	0.0311305	0.0331658	0.0372475	0.0215633	0.0308104	0.0339989	0.0359673	0.0278114	0.0343769	0.0337872
XP_623694	Actin-87E isoform 2	0.787429	0.84127	26	29	0.84127	29	26	0.309524	22	33	1	28	27	1	27	28	0.420635	23	32	0.034668	0.0330803	0.0263323	0.0288288	0.032772	0.0409441	0.0289548	0.0311231	0.0366599	0.0255428	0.0311305	0.0326633	0.0372475	0.0215633	0.0308104	0.0345386	0.0359673	0.0278114	0.0343769	0.0337872
XP_623619	Actin-87E isoform 1	0.787429	0.84127	26	29	0.84127	29	26	0.309524	22	33	1	28	27	1	27	28	0.420635	23	32	0.034668	0.0330803	0.0263323	0.0288288	0.032772	0.0409441	0.0289548	0.0311231	0.0366599	0.0255428	0.0311305	0.0326633	0.0372475	0.0215633	0.0308104	0.0345386	0.0359673	0.0278114	0.0343769	0.0337872
XP_394469	-Tubulin at 60D CG3401-PA	0.0131661	0.00793651	40	15	0.0952381	36	19	0.420635	32	23	0.222222	21	34	0.00793651	15	40	0.309524	22	33	0.00634766	0.00704989	0.00501567	0.00660661	0.00591716	0.00337187	0.0049435	0.00270636	0.00407332	0.00383142	0.0054615	0.00653266	0.00378788	0.00471698	0.00401875	0.00539665	0.00599455	0.00544135	0.00613874	0.00605144
XP_392722	Tat-binding protein-1 CG10370-PA	0.025194	0.222222	34	21	0.00793651	40	15	0.420635	23	32	0.0952381	36	19	0.150794	20	35	0.0555556	18	37	0.00244141	0.0021692	0.00188088	0.0018018	0.00227583	0.00192678	0.00211864	0.00135318	0.00203666	0.00127714	0.00163845	0.00150754	0.00126263	0.000673854	0.000669792	0.00269833	0.00217984	0.00241838	0.00122775	0.00252143
XP_624112	Vacuolar H+-ATPase 55kD B subunit CG17369-PB, isoform B	0.0630063	0.0555556	18	37	0.690476	25	30	0.420635	32	23	0.222222	34	21	0.015873	39	16	0.309524	33	22	0.00146484	0.0016269	0.000626959	0.0018018	0.0013655	0.00144509	0.00564972	0.00608931	0.00203666	0.00191571	0.0010923	0.00150754	0.000631313	0.00202156	0.00267917	0.00107933	0.00108992	0.00120919	0.00184162	0.000504286
XP_001122661	Glutamate oxaloacetate transaminase 1 CG8430-PA, isoform A, partial	0.0741158	0.031746	17	38	1	28	27	0.420635	23	32	0.031746	38	17	0.222222	34	21	0.420635	23	32	0.00146484	0.0016269	0.000626959	0.0018018	0.0013655	0.00192678	0.0049435	0.00270636	0.0015275	0.00191571	0.00163845	0.00100503	0.00189394	0.000673854	0.00133958	0.001619	0.00108992	0.00302297	0.00184162	0.00151286
XP_393381	Cyclophilin 1 CG9916-PA	0.100249	0.0555556	37	18	0.84127	26	29	0.420635	32	23	0.0555556	18	37	0.309524	22	33	0.222222	34	21	0.00146484	0.0016269	0.00188088	0.0018018	0.000910332	0.000963391	0.000706215	0.00067659	0.0015275	6.39e-05	0.0010923	0.00150754	0.00189394	0.00269542	0.00133958	0.00107933	0.000544959	0.00120919	0.00122775	0.00201715
XP_394038	tubulin, beta, 2	0.130501	0.309524	33	22	0.015873	39	16	0.420635	32	23	0.420635	32	23	0.84127	26	29	0.222222	21	34	0.00634766	0.00704989	0.00626959	0.00840841	0.00591716	0.00722543	0.00635593	0.00202977	0.00560082	0.00510856	0.00600765	0.00502513	0.00441919	0.00539084	0.00401875	0.00485699	0.00653951	0.00604595	0.00491099	0.0075643
XP_392405	CG14207-PB, isoform B isoform 1	0.141922	0.420635	32	23	0.150794	20	35	0.420635	23	32	0.0952381	19	36	0.150794	20	35	0.420635	32	23	0.000976563	0.0016269	0.00376175	0.0018018	0.0013655	0.000481696	0.000706215	0.00202977	0.00305499	0.00063857	0.00273075	0.00251256	0.00315657	0.00336927	0.00200938	0.00269833	0.00108992	0.00241838	0.00306937	0.00252143
XP_624361	Peroxiredoxin 2540 CG11765-PA	0.188406	0.84127	29	26	0.420635	23	32	0.420635	32	23	0.0952381	19	36	0.690476	30	25	0.0555556	37	18	0.00585938	0.00596529	0.00815047	0.00600601	0.00364133	0.00385357	0.00564972	0.00608931	0.00509165	0.0063857	0.00491535	0.00703518	0.00757576	0.00808625	0.00803751	0.00377766	0.00544959	0.00544135	0.00675261	0.00453858
XP_001120194	Protein lethal(2)essential for life (Protein Efl21)	0.287899	0.547619	31	24	0.84127	26	29	0.420635	23	32	0.690476	25	30	0.031746	17	38	0.420635	23	32	0.00341797	0.0021692	0.0031348	0.0018018	0.00182066	0.00289017	0.00211864	0.00202977	0.00203666	0.00127714	0.00273075	0.00251256	0.00189394	0.00336927	0.00200938	0.00215866	0.00326976	0.00241838	0.00368324	0.00302572
XP_394036	ATP synthase D chain, mitochondrial	0.341722	0.690476	25	30	0.0952381	19	36	0.420635	23	32	0.309524	22	33	0.547619	24	31	0.690476	30	25	0.000976563	0.000542299	0.00188088	0.0012012	0.000455166	0.000481696	0.00211864	0.00135318	0.000509165	0.00127714	0.00163845	0.00150754	0.00126263	0.00336927	0.00133958	0.00107933	0.00163488	0.00181379	0.000613874	0.00151286
XP_392478	mitochondrial malate dehydrogenase precursor isoform 1	0.45151	1	28	27	0.309524	22	33	0.420635	23	32	0.309524	22	33	0.309524	22	33	0.690476	30	25	0.00146484	0.0021692	0.00188088	0.003003	0.00500683	0.00144509	0.00282486	0.00473613	0.00254582	0.00191571	0.00382305	0.00201005	0.00568182	0.00202156	0.0087073	0.00269833	0.00381471	0.00483676	0.00368324	0.00201715
XP_397583	hypothetical protein	0.607503	0.690476	25	30	0.420635	23	32	0.420635	23	32	0.690476	25	30	0.420635	23	32	0.547619	24	31	0.00146484	0.0021692	0.00125392	0.0018018	0.000910332	0.000963391	0.00211864	0.00135318	0.00203666	0.00191571	0.0021846	0.00100503	0.00252525	0.00134771	0.00200938	0.00107933	0.0027248	0.00423216	0.00245549	0.00100857
XP_394112	fumarylacetoacetate hydrolase domain containing 2A isoform 2	0.617425	1	27	28	0.547619	24	31	0.420635	32	23	0.690476	25	30	0.84127	29	26	0.222222	34	21	0.00146484	0.0016269	6.27e-05	0.0012012	0.00182066	0.000481696	0.00211864	0.00202977	0.000509165	0.00063857	0.0010923	0.00150754	0.00189394	0.00134771	0.00200938	0.001619	0.00108992	0.000604595	6.14e-05	0.00151286
XP_391843	yippee interacting protein 2 CG4600-PA	0.00801528	0.222222	21	34	0.0555556	37	18	0.547619	31	24	0.00793651	40	15	0.00793651	40	15	0.0555556	18	37	0.00683594	0.0043384	0.00188088	0.00540541	0.00455166	0.00529865	0.00776836	0.00541272	0.00560082	0.00510856	0.00163845	0.00251256	0.00252525	0.00134771	0.00401875	0.00485699	0.00381471	0.00362757	0.00306937	0.00504286
XP_395047	Phosphoglycerate kinase isoform 1	0.155805	0.547619	31	24	0.015873	16	39	0.547619	24	31	0.0952381	19	36	0.84127	26	29	0.420635	32	23	0.00341797	0.0027115	0.00501567	0.0036036	0.0040965	0.00192678	0.00706215	0.00270636	0.00458248	0.00191571	0.00491535	0.00552764	0.00505051	0.0074124	0.00535834	0.00593632	0.00163488	0.00604595	0.00429711	0.00353001
XP_394487	CG5362-PA isoform 1	0.251164	0.150794	20	35	0.222222	21	34	0.547619	24	31	1	27	28	0.222222	34	21	0.309524	33	22	0.000976563	0.0010846	0.000626959	0.0024024	0.00318616	0.00240848	0.00353107	0.00405954	0.00203666	0.00127714	0.0032769	0.00201005	0.00378788	0.000673854	0.00468855	0.00215866	0.00108992	0.00181379	0.00122775	0.00252143
XP_623282	ERp60 CG8983-PA, isoform A isoform 2	0.303053	0.420635	32	23	0.420635	23	32	0.547619	24	31	0.150794	20	35	0.222222	21	34	0.547619	31	24	0.00244141	0.000542299	0.00376175	0.0018018	0.000910332	0.00144509	7.06e-05	0.00067659	0.00305499	0.00063857	0.0010923	0.00251256	0.00252525	0.00336927	0.00200938	0.00107933	0.00217984	0.00241838	0.00245549	0.00252143
XP_623285	Eukaryotic initiation factor 4A (ATP-dependent RNA helicase eIF4A) (eIF-4A) isoform 2	0.308738	0.547619	31	24	0.222222	21	34	0.547619	24	31	0.222222	21	34	0.222222	21	34	0.547619	31	24	0.000976563	0.0010846	0.00188088	0.000600601	0.00182066	4.82e-05	0.00141243	6.77e-05	0.0015275	0.00127714	0.0010923	0.00150754	0.00252525	0.00202156	0.00133958	0.001619	0.00108992	0.000604595	0.00184162	0.00201715
XP_623130	heat shock protein 8 isoform 1	0.327871	0.420635	23	32	0.420635	23	32	0.547619	31	24	0.84127	29	26	0.222222	34	21	0.150794	35	20	0.00390625	0.0027115	0.00250784	0.003003	0.0040965	0.00337187	0.00282486	0.00405954	0.00356415	0.00446999	0.0032769	0.0040201	0.00441919	0.00404313	0.00267917	0.001619	0.0027248	0.00362757	0.00368324	0.00252143
XP_392456	heat shock protein 1, beta isoform 1	0.341722	0.690476	25	30	0.420635	32	23	0.547619	31	24	0.0952381	36	19	0.547619	31	24	0.309524	22	33	0.00292969	0.0043384	0.00501567	0.00540541	0.00455166	0.00385357	0.00564972	0.00473613	0.00407332	0.00574713	0.00382305	0.00351759	0.00315657	0.00404313	0.00535834	0.00485699	0.00435967	0.00362757	0.00429711	0.00453858
XP_393090	Heat shock protein cognate 3 CG4147-PA, isoform A	0.386369	0.309524	33	22	0.690476	30	25	0.547619	24	31	1	27	28	0.150794	20	35	0.309524	22	33	0.00537109	0.00488069	0.00501567	0.0036036	0.00546199	0.00529865	0.0049435	0.00338295	0.00407332	0.00383142	0.0076461	0.00502513	0.00378788	0.00471698	0.00267917	0.00485699	0.00599455	0.00665054	0.00491099	0.00504286
XP_001120678	CG5195-PA	0.573594	1	28	27	0.309524	22	33	0.547619	24	31	0.420635	23	32	0.420635	23	32	0.690476	30	25	0.00195312	5.42e-05	0.00188088	0.000600601	0.00182066	0.00192678	0.000706215	0.00135318	0.0015275	0.00063857	0.00382305	0.0040201	0.00126263	0.00269542	6.7e-05	0.00215866	0.000544959	0.00362757	0.00184162	0.00151286
NP_001014993	elongation factor 1-alpha	0.607503	0.222222	21	34	0.84127	26	29	0.547619	24	31	0.547619	31	24	0.547619	31	24	1	27	28	0.00341797	0.0016269	0.00250784	0.0036036	0.002731	0.00289017	0.00423729	0.00270636	0.00356415	0.00510856	0.0021846	0.00452261	0.00315657	0.00404313	0.00133958	0.00431732	0.00217984	0.00423216	0.00306937	0.00252143
XP_623831	Protein disulfide-isomerase precursor (PDI), partial	0.762613	0.547619	24	31	0.547619	24	31	0.547619	24	31	1	28	27	0.690476	25	30	0.547619	24	31	0.00244141	0.0010846	6.27e-05	0.000600601	0.00318616	0.00192678	0.000706215	0.00338295	0.00203666	0.00127714	0.00163845	0.00150754	0.00252525	0.00134771	0.00133958	0.00215866	0.00163488	0.00241838	0.000613874	0.00453858
XP_625294	hypothetical protein	0.787429	1	27	28	0.690476	30	25	0.547619	24	31	0.690476	30	25	0.547619	24	31	0.547619	24	31	0.00390625	0.0037961	0.00250784	0.003003	0.002731	0.00337187	0.00282486	0.00202977	0.00407332	0.00319285	0.00382305	0.00201005	0.00757576	0.00134771	0.00267917	0.00269833	0.00381471	0.00483676	0.00429711	0.00252143
XP_623582	Annexin IX CG5730-PC, isoform C isoform 2	0.869839	0.84127	29	26	0.547619	31	24	0.547619	24	31	1	27	28	0.547619	24	31	0.84127	26	29	0.00244141	0.0032538	0.00250784	0.0024024	0.00364133	0.00385357	0.00141243	0.00135318	0.00254582	0.00255428	0.0043692	0.00351759	0.00189394	0.00134771	0.00200938	0.00377766	0.00381471	0.00120919	0.00306937	0.00302572
XP_623449	Annexin IX CG5730-PC, isoform C isoform 1	0.869839	0.84127	29	26	0.547619	31	24	0.547619	24	31	1	27	28	0.547619	24	31	0.84127	26	29	0.00244141	0.0032538	0.00250784	0.0024024	0.00364133	0.00385357	0.00141243	0.00135318	0.00254582	0.00255428	0.0043692	0.00351759	0.00189394	0.00134771	0.00200938	0.00377766	0.00381471	0.00120919	0.00306937	0.00302572
XP_623625	Annexin IX CG5730-PC, isoform C	0.869839	0.84127	29	26	0.547619	31	24	0.547619	24	31	1	27	28	0.547619	24	31	0.84127	26	29	0.00244141	0.0032538	0.00250784	0.0024024	0.00364133	0.00385357	0.00141243	0.00135318	0.00254582	0.00255428	0.0043692	0.00351759	0.00189394	0.00134771	0.00200938	0.00377766	0.00381471	0.00120919	0.00306937	0.00302572
XP_391994	Aconitase CG9244-PB	0.0551847	0.84127	29	26	0.150794	35	20	0.690476	30	25	0.00793651	40	15	1	28	27	0.015873	16	39	0.00146484	0.0043384	0.0031348	0.0048048	0.0040965	0.00481696	0.00282486	0.00270636	0.00407332	0.00383142	0.0021846	0.00201005	0.00189394	0.00269542	0.00200938	0.00431732	0.00435967	0.00302297	0.00306937	0.00252143
XP_392997	Glutathione S-transferase 1-1 (GST class-theta)	0.0611111	0.420635	23	32	0.031746	17	38	0.690476	25	30	0.0952381	19	36	0.690476	30	25	0.031746	38	17	4.88e-05	0.000542299	6.27e-05	0.0012012	0.000910332	0.000481696	0.00141243	0.00135318	0.000509165	0.00063857	0.0010923	0.00100503	0.00189394	0.00202156	0.00267917	0.000539665	0.000544959	0.00120919	0.000613874	0.000504286
XP_393806	3-hydroxyacyl-CoA dehydrogenase CG4389-PA, isoform A	0.0636506	0.0555556	18	37	0.690476	25	30	0.690476	30	25	0.0555556	37	18	0.031746	38	17	0.420635	32	23	0.00146484	0.000542299	0.000626959	0.000600601	0.000910332	0.00192678	0.00141243	0.00067659	0.0015275	0.00191571	5.46e-05	0.00100503	0.00126263	0.00134771	0.000669792	0.000539665	5.45e-05	0.00120919	0.000613874	0.00100857
XP_625027	Probable elongation factor 1-beta (EF-1-beta)	0.0669692	0.0952381	36	19	1	27	28	0.690476	30	25	0.0555556	18	37	0.00793651	15	40	0.690476	30	25	0.00244141	0.0010846	0.00250784	0.0018018	0.00182066	0.000963391	0.00141243	0.00135318	0.0015275	0.00127714	0.00163845	0.00201005	0.00252525	0.00134771	0.00200938	0.001619	0.00163488	0.00181379	0.00184162	0.00201715
XP_001120471	3-hydroxyacyl-CoA dehydrogenase type-2 (3-hydroxyacyl-CoA dehydrogenase type II) (Type II HADH) (3-hydroxy-2-methylbutyryl-CoA dehydrogenase) (Scully protein)	0.0779602	0.309524	22	33	0.309524	33	22	0.690476	25	30	0.015873	39	16	0.309524	33	22	0.0952381	19	36	0.00683594	0.00650759	0.00188088	0.0102102	0.00591716	0.00674374	0.00988701	0.0162382	0.00560082	0.0102171	0.00491535	0.00351759	0.00505051	0.00404313	0.00669792	0.00647599	0.00490463	0.00725514	0.00736648	0.00806858
XP_394614	Putative aldehyde dehydrogenase family 7 member A1 homolog (ALH-9)	0.207499	0.309524	22	33	0.420635	32	23	0.690476	30	25	0.150794	35	20	0.0555556	37	18	1	27	28	0.00390625	0.0010846	0.000626959	0.0018018	0.00182066	0.00289017	0.00211864	0.00405954	0.00254582	0.00063857	0.00054615	0.00100503	0.00252525	0.000673854	0.00133958	0.001619	0.000544959	0.000604595	0.00184162	0.00201715
NP_001014430	troponin C type I	0.228373	1	28	27	0.031746	17	38	0.690476	25	30	0.0952381	19	36	0.690476	25	30	0.690476	30	25	0.00195312	0.0021692	0.00250784	0.0012012	0.00182066	0.000963391	0.00141243	0.00202977	0.00203666	0.00255428	0.00382305	0.00201005	0.00252525	0.00269542	0.00267917	0.00107933	0.00599455	0.00302297	0.00184162	0.00201715
XP_623084	Aldehyde dehydrogenase CG3752-PA isoform 1	0.255964	0.309524	22	33	0.309524	33	22	0.690476	30	25	0.150794	35	20	0.150794	35	20	0.84127	26	29	0.00439453	0.0016269	0.0031348	0.0036036	0.00318616	0.00385357	0.00564972	0.00541272	0.00254582	0.00319285	0.00163845	0.00301507	0.000631313	0.00404313	0.00267917	0.001619	0.00326976	0.00181379	0.00245549	0.00504286
XP_395614	Glycoprotein 93 CG5520-PA isoform 1	0.29333	0.84127	26	29	0.222222	21	34	0.690476	30	25	0.84127	26	29	0.222222	34	21	0.0952381	36	19	0.00341797	0.0027115	0.00376175	0.0036036	0.00227583	0.00337187	0.00282486	0.00338295	0.00356415	0.00510856	0.0043692	0.0040201	0.00315657	0.00336927	0.00401875	0.00269833	0.00217984	0.00302297	0.00306937	0.00403429
XP_625060	lethal (1) G0230 CG2968-PA	0.317442	0.309524	33	22	1	27	28	0.690476	30	25	0.222222	21	34	1	28	27	0.0555556	37	18	0.00244141	0.0027115	0.00250784	0.000600601	0.000910332	0.00144509	0.00211864	0.00067659	0.000509165	0.00127714	0.00382305	0.00150754	0.00189394	0.00134771	0.00133958	0.00107933	0.00108992	0.00181379	0.00122775	0.00100857
XP_392857	cathD CG1548-PA	0.420686	1	28	27	0.84127	29	26	0.690476	25	30	0.150794	35	20	0.309524	33	22	0.0952381	19	36	0.00146484	0.0016269	0.00564263	0.00600601	0.0013655	0.000963391	0.0049435	0.00541272	0.00356415	0.00383142	0.00163845	0.00150754	0.00252525	0.00134771	0.00267917	0.00215866	0.00435967	0.00302297	0.00306937	0.00252143
XP_625015	Actin-5C	0.520781	1	28	27	0.222222	34	21	0.690476	30	25	0.690476	30	25	1	27	28	0.150794	20	35	0.0214844	0.0211497	0.0125392	0.015015	0.0236686	0.0255299	0.0127119	0.014885	0.0244399	0.0102171	0.0169306	0.019598	0.0119949	0.00808625	0.0154052	0.0215866	0.0201635	0.0108827	0.0184162	0.0196672
XP_393544	Myosin alkali light chain 1 CG5596-PA, isoform A isoform 4	0.617425	0.84127	29	26	0.420635	23	32	0.690476	25	30	0.420635	23	32	0.690476	25	30	0.309524	33	22	0.00341797	0.00488069	0.00689655	0.0042042	0.00364133	0.00289017	0.00706215	0.00473613	0.00356415	0.00383142	0.0054615	0.00703518	0.00315657	0.00673854	0.00669792	0.00377766	0.00599455	0.00604595	0.00368324	0.00453858
XP_394471	tubulin, beta, 2	0.0992502	0.031746	38	17	0.84127	29	26	0.84127	26	29	0.222222	21	34	0.015873	16	39	0.84127	29	26	0.0078125	0.00867679	0.00752351	0.00900901	0.00728266	0.00481696	0.00776836	0.00405954	0.00610998	0.00574713	0.00873839	0.00854271	0.00505051	0.00876011	0.00535834	0.00755532	0.00817439	0.00846433	0.00798036	0.00857287
NP_001011603	arginine kinase	0.129857	0.690476	25	30	0.0555556	18	37	0.84127	26	29	0.222222	21	34	0.420635	32	23	0.0555556	37	18	0.00341797	0.0016269	0.0031348	0.0024024	0.00182066	0.00289017	0.00141243	0.00338295	0.00305499	0.00383142	0.00382305	0.00301507	0.00315657	0.00404313	0.00401875	0.00215866	0.00326976	0.00302297	0.00245549	0.00201715
XP_393445	thioredoxin peroxidase 1 CG1633-PA, isoform A isoform 1	0.159666	1	27	28	0.0555556	18	37	0.84127	26	29	0.0952381	19	36	0.690476	25	30	0.150794	35	20	0.00292969	0.0010846	0.0031348	0.0018018	0.0013655	0.00144509	0.00211864	0.00202977	0.00356415	0.00063857	0.0032769	0.00301507	0.00315657	0.00269542	0.00468855	0.001619	0.0027248	0.00302297	0.00122775	0.00302572
NP_001011628	translation elongation factor eEF-1 alpha chain	0.246446	0.547619	24	31	0.0555556	18	37	0.84127	29	26	0.690476	25	30	0.420635	32	23	0.150794	35	20	0.000976563	0.000542299	0.00125392	0.0018018	0.000910332	0.00192678	0.000706215	0.00067659	0.0015275	0.00319285	0.0010923	0.00301507	0.00189394	0.00202156	0.00133958	0.00107933	5.45e-05	0.00241838	0.00122775	0.000504286
XP_625056	Enolase CG17654-PA, isoform A, partial	0.268332	0.547619	31	24	0.547619	24	31	0.84127	26	29	0.0555556	18	37	0.420635	23	32	0.222222	34	21	0.0102539	0.00759219	0.0131661	0.0108108	0.00728266	0.00770713	0.0105932	0.0101488	0.00916497	0.00574713	0.0120153	0.0105528	0.0107323	0.0121294	0.0100469	0.0140313	0.00980926	0.0102781	0.00798036	0.00958144
NP_001011653	troponin C type IIa	0.329386	1	28	27	0.0952381	19	36	0.84127	26	29	0.150794	20	35	0.420635	23	32	0.690476	30	25	0.00146484	0.0016269	0.00188088	0.000600601	0.00182066	0.000481696	0.000706215	0.00135318	0.00203666	0.00191571	0.0021846	0.00201005	0.00252525	0.00269542	0.000669792	0.00107933	0.00217984	0.00120919	0.00368324	0.00151286
XP_623357	CG8036-PB, isoform B isoform 2	0.38463	0.690476	25	30	0.222222	34	21	0.84127	26	29	0.420635	32	23	1	28	27	0.0952381	19	36	0.00585938	0.00542299	0.0031348	0.0048048	0.00682749	0.00626204	0.00706215	0.00608931	0.00356415	0.00319285	0.00382305	0.00251256	0.00631313	0.00269542	0.00401875	0.00701565	0.00490463	0.00544135	0.00491099	0.00504286
XP_623196	CG8036-PB, isoform B isoform 1	0.38463	0.690476	25	30	0.222222	34	21	0.84127	26	29	0.420635	32	23	1	28	27	0.0952381	19	36	0.00585938	0.00542299	0.0031348	0.0048048	0.00682749	0.00626204	0.00706215	0.00608931	0.00356415	0.00319285	0.00382305	0.00251256	0.00631313	0.00269542	0.00401875	0.00701565	0.00490463	0.00544135	0.00491099	0.00504286
XP_393509	CG3731-PB, isoform B	0.716285	0.420635	23	32	0.309524	22	33	0.84127	26	29	1	28	27	0.84127	29	26	0.690476	30	25	0.000976563	0.0027115	0.00188088	0.0012012	0.00227583	0.00144509	0.00141243	0.00270636	0.00254582	0.00383142	0.00273075	0.00201005	0.00189394	0.00336927	0.00133958	0.00269833	0.00108992	0.00362757	0.00184162	0.00151286
XP_392111	CG12262-PA	0.748896	0.547619	31	24	1	28	27	0.84127	29	26	0.547619	24	31	0.309524	22	33	0.84127	29	26	0.00146484	0.0016269	0.000626959	0.000600601	0.002731	0.000481696	0.000706215	0.00067659	0.0015275	0.00063857	0.00163845	0.000502513	0.00189394	6.74e-05	0.00267917	0.00107933	0.000544959	0.00181379	0.00122775	0.00151286
XP_396252	Moesin CG10701-PD, isoform D	0.924503	1	27	28	0.690476	25	30	0.84127	26	29	0.84127	26	29	1	28	27	0.547619	31	24	0.00146484	0.000542299	0.00376175	0.0048048	0.00182066	0.00289017	0.00211864	0.00202977	0.00101833	0.00191571	0.00273075	0.00201005	0.00189394	0.00336927	0.00200938	0.00269833	0.00217984	0.00181379	0.00184162	0.00201715
XP_623495	Vacuolar ATP synthase catalytic subunit A, osteoclast isoform (V-ATPase subunit A 2) (Vacuolar proton pump alpha subunit 2) (V-ATPase 69 kDa subunit 2) (Isoform HO68) isoform 1	0.137787	0.0555556	18	37	0.84127	26	29	1	28	27	0.150794	35	20	0.0555556	37	18	0.84127	29	26	0.00195312	0.0021692	0.00125392	0.003003	0.0013655	0.00192678	0.00706215	0.00473613	0.00356415	0.00510856	0.00163845	0.00301507	0.00189394	6.74e-05	0.00535834	0.00107933	0.000544959	0.00302297	0.00429711	0.00151286
XP_001121105	T04C12.5, partial	0.298851	0.690476	30	25	0.0952381	36	19	1	28	27	0.547619	31	24	0.84127	26	29	0.0952381	19	36	0.00830078	0.00976139	0.00501567	0.00600601	0.010924	0.011079	0.00353107	0.00338295	0.0117108	0.00446999	0.00709994	0.00552764	0.00505051	0.00134771	0.00334896	0.0107933	0.00926431	0.00423216	0.00675261	0.00907716
XP_393423	CG9914-PA isoform 1, partial	0.393391	0.420635	23	32	0.690476	30	25	1	27	28	0.0952381	36	19	0.420635	32	23	0.547619	24	31	0.000488281	0.0010846	6.27e-05	0.0018018	0.0040965	0.000963391	0.00353107	0.00473613	0.000509165	0.00191571	5.46e-05	0.000502513	0.00189394	6.74e-05	0.00133958	0.000539665	0.000544959	0.00120919	0.00122775	0.00151286
XP_623939	heat shock protein 90-alpha isoform 2	0.637569	0.690476	25	30	0.547619	31	24	1	28	27	0.309524	33	22	0.690476	30	25	0.420635	23	32	0.00341797	0.00488069	0.00564263	0.00600601	0.00500683	0.00433526	0.00635593	0.00541272	0.00458248	0.0063857	0.0043692	0.0040201	0.00441919	0.00471698	0.00602813	0.00593632	0.00490463	0.00423216	0.00491099	0.00554715
XP_392147	Heat shock protein cognate 5 CG8542-PA	0.652929	0.84127	29	26	0.222222	21	34	1	27	28	0.309524	22	33	0.84127	26	29	0.84127	29	26	0.00390625	0.00488069	0.00501567	0.00540541	0.00455166	0.00433526	0.00564972	0.00541272	0.00356415	0.00383142	0.00491535	0.00552764	0.00568182	0.00539084	0.00468855	0.00593632	0.00381471	0.00725514	0.00491099	0.00353001
XP_623487	Actin-87E isoform 2	0.652929	1	27	28	0.420635	32	23	1	27	28	1	28	27	1	27	28	0.0952381	19	36	0.0297852	0.0292842	0.0194357	0.0228228	0.0291306	0.0361272	0.0225989	0.0236807	0.0315682	0.0191571	0.0267613	0.0281407	0.0258838	0.0181941	0.0241125	0.0296816	0.0288828	0.02237	0.0294659	0.0287443
XP_395299	Translationally controlled tumor protein CG4800-PA isoform 1	0.673725	0.690476	30	25	0.420635	23	32	1	28	27	0.309524	22	33	0.690476	25	30	0.690476	30	25	0.000976563	0.0016269	0.00250784	0.0012012	0.00182066	0.000481696	0.00141243	0.00135318	0.00203666	0.00127714	0.00163845	0.00100503	0.00189394	0.00269542	0.00200938	0.001619	0.00217984	0.00120919	0.000613874	0.00201715
XP_393517	Thioredoxin reductase-1 CG2151-PA, isoform A isoform 1	0.68425	1	28	27	0.420635	32	23	1	27	28	0.690476	30	25	1	27	28	0.222222	21	34	0.00292969	0.0010846	0.00250784	0.0036036	0.002731	0.00240848	0.00353107	0.00405954	0.0015275	0.00191571	0.00163845	0.00201005	0.00315657	0.00202156	0.00200938	0.00323799	0.00217984	0.00362757	0.00184162	0.00252143
XP_623425	Thioredoxin reductase-1 CG2151-PA, isoform A isoform 2	0.68425	1	28	27	0.420635	32	23	1	27	28	0.690476	30	25	1	27	28	0.222222	21	34	0.00292969	0.0010846	0.00250784	0.0036036	0.002731	0.00240848	0.00353107	0.00405954	0.0015275	0.00191571	0.00163845	0.00201005	0.00315657	0.00202156	0.00200938	0.00323799	0.00217984	0.00362757	0.00184162	0.00252143
XP_624102	walrus CG8996-PB, isoform B isoform 1	0.795721	1	28	27	0.420635	32	23	1	27	28	0.547619	31	24	1	27	28	0.547619	24	31	0.00341797	0.00488069	0.00125392	0.0036036	0.00455166	0.00433526	0.0049435	0.00202977	0.00356415	0.00255428	0.00382305	0.00100503	0.00441919	0.00202156	0.00267917	0.00431732	0.00217984	0.00362757	0.00245549	0.00605144
XP_393368	Actin-5C isoform 1	0.828874	1	28	27	0.547619	31	24	1	27	28	0.690476	30	25	1	27	28	0.420635	23	32	0.0234375	0.0249458	0.0194357	0.0204204	0.0268548	0.0308285	0.0190678	0.0209743	0.0290224	0.0159642	0.0202075	0.0241206	0.0239899	0.0121294	0.0207636	0.0248246	0.026158	0.0169287	0.0239411	0.0237015
XP_623381	Actin-5C isoform 2	0.828874	1	28	27	0.547619	31	24	1	27	28	0.690476	30	25	1	27	28	0.420635	23	32	0.0234375	0.0249458	0.0194357	0.0204204	0.0268548	0.0308285	0.0190678	0.0209743	0.0290224	0.0159642	0.0202075	0.0241206	0.0239899	0.0121294	0.0207636	0.0248246	0.026158	0.0169287	0.0239411	0.0237015
XP_392689	Calreticulin CG9429-PA isoform 1	0.95949	0.690476	25	30	0.690476	25	30	1	28	27	0.84127	29	26	0.84127	26	29	0.547619	24	31	0.00146484	0.0016269	0.00188088	0.0018018	0.00182066	0.000963391	0.00282486	0.00135318	0.00203666	0.00191571	0.0010923	0.00100503	0.00189394	0.00269542	0.00200938	0.001619	0.0027248	0.00362757	0.00122775	0.00151286
XP_001121905	Protein disulfide-isomerase precursor (PDI), partial	0.992178	0.84127	26	29	1	28	27	1	27	28	0.690476	25	30	1	28	27	0.84127	29	26	0.00537109	0.0021692	0.00752351	0.0048048	0.00318616	0.00337187	0.00353107	0.00541272	0.00560082	0.00319285	0.0043692	0.00452261	0.00568182	0.00471698	0.00334896	0.00323799	0.0027248	0.00544135	0.00552486	0.00453858
XP_391880	Elongation factor Tu mitochondrial CG6050-PA isoform 1	0.992178	0.84127	26	29	0.84127	26	29	1	28	27	1	27	28	0.84127	29	26	1	27	28	0.00341797	0.0032538	0.00188088	0.000600601	0.0013655	0.00289017	0.00423729	0.00135318	0.0015275	0.00191571	0.00163845	0.00201005	0.00189394	0.00269542	0.00200938	0.00215866	0.00108992	0.00241838	0.00184162	0.00201715
XP_623051	Elongation factor Tu mitochondrial CG6050-PA isoform 2	0.992178	0.84127	26	29	0.84127	26	29	1	28	27	1	27	28	0.84127	29	26	1	27	28	0.00341797	0.0032538	0.00188088	0.000600601	0.0013655	0.00289017	0.00423729	0.00135318	0.0015275	0.00191571	0.00163845	0.00201005	0.00189394	0.00269542	0.00200938	0.00215866	0.00108992	0.00241838	0.00184162	0.00201715
