# Supplementary material for: The Worker Honeybee Fat Body Proteome Is Extensively Remodeled Preceding a Major Life-History Transition
Source: PLoS One. 2011 Sep 28;6(9):e24794. doi: 10.1371/journal.pone.0024794 (PMC3182174; doi:10.1371/journal.pone.0024794)
Supplement: Table S2 — Detecting protein abundance differences associated with age. All proteins from proteomics experiment 2 that matched the criteria for quantification are listed in this table. The experiment was aimed at detecting age-dependent changes in protein abundance in all four groups individually: Low pollen hoarding genotype control (CL), low pollen hoarding genotype knockdown (KL), high pollen hoarding genotype control (CH), high pollen hoarding genotype knockdown (KH). Samples of 7-day-old bees of each group served as a reference and statistical comparisons were thus possible between 9- and 11-day-old bees within each group. Each experimental group is organized in a different worksheet. The file also includes a table with all proteins that were found to show significant differences in abundance (worksheet: significant differences). See methods for further details. (XLSX) [file pone.0024794.s006.xlsx]

## Sheet: CH
All quantifiable proteins in the CH (gfp control, high pollen hoarding genotype) group
Protein	p-value	CH9/CH7	CH9/CH7	CH9/CH7	CH9/CH7	CH11/CH7	CH11/CH7	CH11/CH7	CH11/CH7
gi|110759191|ref|XP_393334.3|myosin	0.0285714	1.3761	-0.156564	0.0654953	1.60677	-0.263724	-0.604814	-0.928831	-1.09443
gi|110762211|ref|XP_001121814.1|CoA ligase	0.0285714	-0.909602	-0.187013	-0.456255	-0.975907	0.492218	0.0416785	-0.173733	2.16861
gi|110763730|ref|XP_392997.3|glutathione S transferase	0.0285714	-1.5234	-0.522721	0.485196	-1.3835	0.958673	0.61647	0.78455	0.584734
gi|66526646|ref|XP_623438.1|dihydrolipoamide dehydrogenase	0.0285714	-0.581865	-1.33618	-0.284068	-0.857443	0.0243203	0.276246	1.67717	1.08182
gi|66547760|ref|XP_392684.2|dihydropteridine reductase	0.0285714	0.939019	-0.0480829	1.13863	1.30635	-0.347719	-1.09799	-0.943892	-0.946307
gi|66548684|ref|XP_624390.1|pyruvate kinase	0.0285714	1.82094	-0.130454	0.200947	1.03476	-0.586752	-0.275332	-1.08522	-0.978902
gi|66560290|ref|XP_392857.2|cathepsin D	0.0285714	-1.51785	-0.028281	-0.758302	-0.847759	0.0858346	0.874123	1.43318	0.759058
gi|110751158|ref|XP_001120072.1|actin depolymerizing factor	0.0571429	-0.57841	-0.899678	0.483861	-1.62276	0.915891	-0.299569	0.829129	1.17154
gi|110751363|ref|XP_623196.2|transketolase	0.0571429	0.142502	2.06416	-0.0826146	0.302424	0.0608131	-0.222052	-1.16423	-1.101
gi|110767398|ref|XP_397196.3|proteasome subunit	0.0571429	1.01479	0.619763	-0.300768	1.27252	0.273345	-0.544708	-0.543408	-1.79154
gi|48141870|ref|XP_393570.1|superoxide dismutase	0.0571429	-0.953144	-0.168206	-0.244701	-1.34093	1.27235	-0.239898	0.0866539	1.58787
gi|66500225|ref|XP_396399.2|glutamate semialdehyde dehydrogenase	0.0571429	-0.89821	-0.335683	-0.395574	-1.09893	1.86875	0.196409	-0.363243	1.02648
gi|66500396|ref|XP_623393.1|tropomyosin	0.0571429	1.63611	-0.633529	0.428241	1.14688	-0.835744	-0.867319	0.105756	-0.980392
gi|66501507|ref|XP_392147.2|heat shock protein cognate 5	0.0571429	-0.22444	0.868987	0.159707	1.72338	-0.4154	-1.60147	0.151572	-0.662339
gi|66514094|ref|XP_623798.1|aldehyde dehydrogenase	0.0571429	-0.0934684	0.616481	1.12613	1.10804	0.308026	-0.252079	-1.40862	-1.40451
gi|66521459|ref|XP_623725.1|porin	0.0571429	-0.544261	-1.40138	-0.885524	0.406549	-0.419392	0.439624	1.71736	0.687016
gi|66522386|ref|XP_391961.2|tropomyosin	0.0571429	1.25735	-0.549854	0.161566	1.74897	-0.919247	-0.887948	-0.218943	-0.591892
gi|66531434|ref|XP_624112.1|vacuolar and lysosomal proton pump	0.0571429	-0.753992	-1.15615	-0.116471	-0.584657	1.8329	1.12503	-0.0088408	-0.337814
gi|66534660|ref|XP_624682.1|glutathione S transferase	0.0571429	-0.401148	-0.495422	-0.757178	-0.833513	-0.420231	0.209961	0.492448	2.20508
gi|66541426|ref|XP_624341.1|proteasome subunit	0.0571429	1.16942	0.903979	-0.388199	1.03741	-0.629491	0.1163	-0.497335	-1.71209
gi|71480056|ref|NP_853560.2|deformed wing virus polyprotein	0.0571429	0.997349	-0.579807	1.0315	0.976281	-0.892974	0.622925	-0.809355	-1.34592
gi|94400893|ref|NP_001035348.1|troponin T	0.0571429	1.07376	-0.580955	-0.100756	1.97194	-0.76964	-0.656961	-0.197066	-0.740318
gi|110777801|ref|XP_001120025.1|Rab7	0.0857143	1.36512	0.5	-0.103892	1.08354	-0.521408	0.5	-0.818388	-1.00497
gi|48137684|ref|XP_393368.1|actin	0.0857143	1.06592	0.101903	0.5	1.21288	-0.85856	-0.26772	0.5	-1.25442
gi|66525473|ref|XP_623901.1|calponin	0.0857143	-0.703693	-0.454663	0.5	-0.989827	1.68879	-0.195046	0.5	0.654438
gi|66549728|ref|XP_392990.2|ADP-ribosylation factor	0.0857143	1.48857	0.5	0.221978	0.715572	-0.391759	0.5	-1.02281	-1.01155
gi|94400899|ref|NP_001035346.1|troponin I	0.0857143	0.822762	0.5	-0.0295652	1.54731	-0.555081	0.5	-0.778612	-1.00681
gi|110755489|ref|XP_001121720.1|chitin-binding protein	0.114286	2.39206	-0.472633	-0.220174	0.24394	-0.500695	-0.471001	-0.452057	-0.519435
gi|110757651|ref|XP_392405.3|heat shock protein	0.114286	-0.586408	-0.962825	-0.224083	-0.214729	0.044616	-0.450784	2.3288	0.0654168
gi|110760290|ref|XP_393687.3|PREDICTED: similar to CG30084-PC, isoform C	0.114286	0.302396	-2.35492	-0.123971	0.316943	-0.0490744	0.613808	0.525648	0.769168
gi|110763386|ref|XP_624401.2|aldo-keto reductase	0.114286	-1.07095	0.642403	-0.739657	-0.910319	1.41227	-0.345217	-0.342617	1.35409
gi|110763879|ref|XP_625293.2|PREDICTED: hypothetical protein	0.114286	2.44243	-0.45724	-0.133581	-0.188347	-0.609298	-0.482807	-0.237066	-0.334087
gi|110763892|ref|XP_625135.2|Cathepsin	0.114286	-1.10352	0.586851	-0.505336	-0.964847	-0.252267	-0.342942	0.684066	1.89799
gi|110765081|ref|XP_623502.2|pyruvate dehydrogenase	0.114286	-1.29627	-0.37832	-1.41011	0.276337	0.883092	1.49492	0.262902	0.167453
gi|110766532|ref|XP_623449.2|annexin	0.114286	1.0894	-0.120196	0.0401941	1.02645	-1.24574	0.910236	-0.17283	-1.52751
gi|48098315|ref|XP_394036.1|ATP synthase component	0.114286	-0.432318	-0.426655	-0.431569	-0.282642	-0.386555	-0.201377	2.46615	-0.305036
gi|58585146|ref|NP_001011603.1|arginine kinase	0.114286	-0.740003	-1.37142	0.727348	-0.994101	0.0544092	-0.024337	0.790641	1.55746
gi|66499547|ref|XP_392145.2|glucose dehydrogenase	0.114286	-0.85596	0.92612	-1.02642	-0.832926	1.3923	-0.406437	-0.384466	1.18778
gi|66504786|ref|XP_624456.1|saccharopine dehydrogenase	0.114286	0.92795	-0.309807	-0.303619	1.70948	0.702973	-0.823712	-1.10086	-0.802403
gi|66505007|ref|XP_623199.1|HSC70Cb	0.114286	0.990344	1.01473	-0.17711	0.436338	0.786551	-0.185578	-1.50263	-1.36264
gi|66508193|ref|XP_623070.1|formyltetrahydrofolate synethase	0.114286	-1.41454	-0.833537	0.421035	-0.482308	0.636804	1.81818	0.220869	-0.366496
gi|66520497|ref|XP_393351.2|nucleoside diphosphate kinase	0.114286	1.24846	1.15618	0.586192	-0.672871	-1.21249	-1.34499	0.105517	0.134001
gi|66531425|ref|XP_623450.1|hydroxybutyrate coenzyme A transferase	0.114286	1.18235	-0.433278	0.215975	1.53216	0.161996	-0.357784	-0.82085	-1.48057
gi|66534750|ref|XP_393381.2|prolyl cis-trans isomerase	0.114286	-0.654175	-0.893677	0.341637	-0.978737	0.458817	-0.50171	0.177205	2.05064
gi|66537940|ref|XP_392933.2|heat shock protein 8	0.114286	1.67199	0.230312	-0.387721	1.11295	-0.861597	-0.270275	-0.104196	-1.39146
gi|66547450|ref|XP_392899.2|heat shock protein 60	0.114286	-1.61057	-0.282879	-0.356327	-0.491789	0.577929	-0.418482	1.53027	1.05185
gi|110759197|ref|XP_001120985.1|cytochrome b5	0.142857	0.5	-0.49881	0.523711	1.54583	0.5	0.394732	-0.982385	-0.983076
gi|110761835|ref|XP_393321.3|proteasome subunit	0.142857	0.00370418	0.5	-1.89044	0.286659	0.0347805	0.5	1.02532	0.539968
gi|110770725|ref|XP_001123239.1|pyruvate carboxylase	0.142857	0.5	0.90053	-0.684567	1.25204	0.5	0.460473	-0.762646	-1.16583
gi|48097948|ref|XP_393931.1|Serine carboxypeptidase	0.142857	1.44372	0.5	0.684429	-0.824764	-0.864495	0.5	0.460007	-0.898901
gi|48104680|ref|XP_392963.1|thioredoxin	0.142857	0.5	-0.187341	1.98505	-0.066007	0.5	-0.666279	-0.598435	-0.466987
gi|66499293|ref|XP_623552.1|glucose-6-phosphate isomerase	0.142857	1.46248	-0.320322	0.853488	0.5	-0.138932	-0.549469	-1.30724	0.5
gi|66507623|ref|XP_393267.2|nucleosome remodeling factor	0.142857	0.366368	0.124172	1.64367	0.5	-1.25663	-0.742507	-0.135073	0.5
gi|66541614|ref|XP_624467.1|aldose-1-epimerase(mutarotase) PMID:17069632, 14764091	0.142857	-0.540809	0.5	-0.590503	-0.950802	-0.0224569	0.5	0.264981	1.83959
gi|66551889|ref|XP_395981.2|disulfide isomerase	0.142857	0.5	-1.31009	-0.914783	0.357845	0.5	0.925585	1.18449	-0.243051
gi|66552871|ref|XP_624979.1|PREDICTED: similar to coated vesicle membrane protein	0.142857	0.443404	0.5	0.139277	1.63863	-0.213336	0.5	-0.867216	-1.14075
gi|66556180|ref|XP_392967.2|Rab1	0.142857	1.37119	-0.330069	0.5	0.921302	-0.795924	0.0679944	0.5	-1.23449
gi|94158810|ref|NP_001035314.1|odorant binding protein 13, larv_old-high, pup_yng-high, pup_old-mid, PMID17065610	0.142857	2.02507	-0.351865	-0.183568	0.5	-0.508106	-0.519968	-0.461564	0.5
gi|110765226|ref|XP_001120364.1|ribosomal protein	0.171429	0.5	0.5	-0.524834	-1.12904	0.5	0.5	1.02963	0.624247
gi|48096769|ref|XP_392518.1|proteasome subunit	0.171429	0.757751	0.5	0.5	0.666473	-0.016619	0.5	0.5	-1.4076
gi|66500174|ref|XP_394187.2|nucleoplasmin	0.171429	0.5	0.5	-0.798151	-0.871686	0.5	0.5	1.15814	0.5117
gi|66501172|ref|XP_392651.2|Rab 2	0.171429	0.5	0.569773	0.5	0.736101	0.5	0.147331	0.5	-1.45321
gi|66507594|ref|XP_624164.1|thiolase	0.171429	-0.436635	-1.20499	0.5	0.5	0.750558	0.89107	0.5	0.5
gi|66558220|ref|XP_623951.1|RAC1 protein (immune, Evans)	0.171429	0.5	0.5	0.508809	1.15621	0.5	0.5	-0.927795	-0.737221
gi|110755784|ref|XP_001119886.1|ribosomal protein	0.2	0.519433	-0.234783	-1.50818	-0.452364	-1.15984	1.28172	0.789904	0.764099
gi|110758758|ref|XP_392490.3|retinoid and fatty acid binding protein	0.2	0.946092	1.29836	0.888587	-0.856734	0.155912	-0.500213	-1.58031	-0.351688
gi|110761214|ref|XP_623682.2|elongation factor 1 gamma	0.2	-0.669695	0.078021	0.773702	1.67935	0.637726	-0.720765	-0.332773	-1.44557
gi|110763826|ref|XP_395047.3|phosphoglycerate kinase	0.2	-0.919032	-0.504524	0.902988	-0.87302	2.01916	-0.457371	0.0230463	-0.191243
gi|110764555|ref|XP_001123018.1|glutaredoxin	0.2	0.915724	1.74024	-0.493961	0.00857737	-1.4297	-0.201302	-0.843729	0.304146
gi|110773271|ref|XP_001123353.1|enoyl-CoA hydratase	0.2	-0.646883	0.841597	-0.687661	-0.929051	-0.375323	-0.164219	-0.125031	2.08657
gi|48094341|ref|XP_392114.1|calponin, inhibitor of ATPase activity in smooth muscle myosin	0.2	0.187257	-0.366605	-0.469298	-1.74637	-0.60213	1.25074	1.10624	0.640168
gi|48096130|ref|XP_394614.1|aldehyde dehydrogenase	0.2	-1.21072	1.26544	-0.745224	-0.971414	1.46304	0.175168	-0.350343	0.374061
gi|48100966|ref|XP_392639.1|ATP synthase component	0.2	-0.706315	-0.888909	-0.831276	1.27277	-0.517361	1.67599	0.399667	-0.404561
gi|48105655|ref|XP_395976.1|PREDICTED: similar to CG33257-PA	0.2	1.88124	-0.625109	-0.368172	1.26959	-0.763688	-0.265356	-0.437046	-0.691462
gi|48129806|ref|XP_396656.1|ezrin-radixin-moesin-binding phosphoprotein	0.2	-0.470158	0.691383	-0.899086	-1.16262	0.0551351	-0.305234	2.00951	0.0810755
gi|48140590|ref|XP_393517.1|thioredoxin reductase	0.2	1.85818	0.27638	-0.375332	0.331528	-0.563003	0.679975	-1.06128	-1.14645
gi|66499429|ref|XP_392111.2|acyl-CoA dehydrogenase	0.2	0.564512	1.24776	0.171026	0.340372	0.83394	-0.599129	-1.85019	-0.708292
gi|66504546|ref|XP_394333.2|heat shock protein	0.2	-0.64596	-0.632328	0.0739987	-0.784151	-0.246394	-0.643831	2.12633	0.752332
gi|66512039|ref|XP_392432.2|sterol carrier	0.2	-0.843056	-1.23564	0.0871202	-0.0809013	2.1472	-0.31316	0.043949	0.194489
gi|66517758|ref|XP_623474.1|carbonyl reductase	0.2	-0.236093	0.20118	2.36888	-0.496949	-0.613953	-0.082781	-0.494925	-0.64536
gi|66525458|ref|XP_392078.2|calponin, inhibitor of ATPase activity in smooth muscle myosin	0.2	-0.442215	-0.700005	0.73899	-1.38404	-0.30331	-0.45942	1.66131	0.888689
gi|110749036|ref|XP_393246.3|multiple inositol polyphosphate phosphatase	0.228571	1.59441	-0.765047	0.5	0.84713	-0.286055	-0.464502	0.5	-0.925933
gi|110750766|ref|XP_001120194.1|PREDICTED: similar to Protein lethal(2)essential for life (Protein Efl21)	0.228571	0.5	-0.734541	-0.44572	-0.602281	0.5	-0.675201	1.68871	0.769038
gi|110755974|ref|XP_001120250.1|N-acetylneuraminate pyruvate lyase	0.228571	0.5	1.79056	-0.507155	0.455126	0.5	-0.120519	-0.753928	-0.86408
gi|110756609|ref|XP_001120220.1|Niemann-Pick type C2	0.228571	0.5	-0.367003	-0.454659	-0.470704	0.5	-0.397222	-0.349337	2.03892
gi|110757143|ref|XP_001122011.1|easter	0.228571	1.21808	0.953078	0.5	-0.695314	-1.45728	-0.0270416	0.5	0.00847274
gi|110758534|ref|XP_623150.2|prophenoloxidase-activating factor	0.228571	0.0974024	0.5	-0.735895	-0.704834	-0.670961	0.5	1.86543	0.148856
gi|110760701|ref|XP_001120471.1|hydroxyacyl-CoA dehydrogenase	0.228571	-0.674858	0.5	-1.59967	0.550775	1.15256	0.5	0.594428	-0.0232351
gi|48101907|ref|XP_392722.1|proteasome subunit	0.228571	0.5	-0.705122	-0.718535	-0.352061	0.5	0.431287	1.84967	-0.505241
gi|48106363|ref|XP_393059.1|ribosomal protein	0.228571	0.523739	-0.808667	0.5	1.76214	-0.477958	-0.154014	0.5	-0.845245
gi|66512983|ref|XP_393293.2|juvenile hormone esterase	0.228571	1.92095	0.5	0.136651	-0.352084	-0.666788	0.5	-0.216669	-0.822057
gi|66517490|ref|XP_624372.1|deoxyribose-phosphate aldolase	0.228571	-0.195199	0.5	0.856709	0.929878	0.764354	0.5	-1.22412	-1.13162
gi|66523464|ref|XP_625050.1|ubiquinol-cytochrome c reducase	0.228571	-0.460169	0.423115	0.5	1.81446	-0.291684	-0.489706	0.5	-0.996018
gi|66565839|ref|XP_395065.2|clathrin light chain	0.228571	0.5	-0.597549	-0.930062	0.111713	0.5	1.84972	0.136566	-0.570384
gi|110749017|ref|XP_395915.3|short chain dehydrogenase	0.314286	1.47535	-0.308039	0.5	0.5	-0.737168	-0.430146	0.5	0.5
gi|110755689|ref|XP_395004.3|low density lipoprotein receptor	0.314286	0.5	-0.897842	-0.507999	0.5	0.5	0.0145806	1.39126	0.5
gi|110756003|ref|XP_001119835.1|heat shock protein 40	0.314286	0.5	0.5	-0.362051	-0.918338	0.5	0.5	1.41669	-0.136297
gi|110757951|ref|XP_396692.2|Rap_like protein	0.314286	1.22074	0.5	0.5	0.352457	-0.514492	0.5	0.5	-1.05871
gi|110760845|ref|XP_392696.3|esterase or lipase	0.314286	0.5	0.5	1.47112	-0.216525	0.5	0.5	-0.59623	-0.658362
gi|110764492|ref|XP_001121974.1|acetyl-CoA acetyltransferase	0.314286	0.5	0.5	1.36047	0.141742	0.5	0.5	-0.769955	-0.732257
gi|58585174|ref|NP_001011615.1|hymenoptaecin	0.314286	0.5	-0.683931	0.5	-0.790111	0.5	0.0960983	0.5	1.37794
gi|66510528|ref|XP_397224.2|peptidyl-prolyl cis-trans isomerase	0.314286	0.5	0.5	-0.563911	-0.895201	0.5	0.5	0.0907627	1.36835
gi|66513627|ref|XP_623997.1|Rab11	0.314286	1.29999	0.5	0.228061	0.5	-0.551255	0.5	-0.976796	0.5
gi|66514755|ref|XP_625294.1|pupal cuticle protein	0.314286	1.41189	0.5	0.5	-0.175034	-0.943249	0.5	0.5	-0.293608
gi|66523390|ref|XP_392776.2|glutamate dehydrogenase	0.314286	-0.917089	-0.579928	0.5	0.5	1.341	0.156014	0.5	0.5
gi|66524293|ref|XP_393965.2|ribosomal protein	0.314286	0.5	0.5	0.0502587	1.37859	0.5	0.5	-0.519268	-0.909578
gi|66525522|ref|XP_624159.1|chitin-binding protein	0.314286	-0.697582	0.5	0.5	-0.742744	0.0402959	0.5	0.5	1.40003
gi|66533395|ref|XP_393300.2|chaperonin	0.314286	0.5	-0.829362	-0.56045	0.5	0.5	1.41333	-0.0235181	0.5
gi|66552230|ref|XP_393559.2|proteasome subunit	0.314286	-0.206246	-1.09829	0.5	0.5	-0.0186668	1.3232	0.5	0.5
gi|66554156|ref|XP_625078.1|ATP synthase component	0.314286	0.5	0.5	-0.306841	1.48597	0.5	0.5	-0.553629	-0.625497
gi|66559310|ref|XP_623106.1|ribosomal protein	0.314286	-1.12784	0.5	-0.46736	0.5	0.453204	0.5	1.142	0.5
gi|66563168|ref|XP_392720.2|alanine aminotransferase	0.314286	0.5	-0.47101	0.5	-1.03353	0.5	0.214607	0.5	1.28993
gi|110751295|ref|XP_623197.2|GDP dissociation inhibitor	0.342857	-0.474817	0.739611	0.836472	0.662839	1.30507	-0.624988	-1.28398	-1.16021
gi|110751318|ref|XP_001120008.1|PREDICTED: hypothetical protein	0.342857	0.00648436	-0.298148	-0.46946	-0.953443	-0.786162	-0.207016	0.501003	2.20674
gi|110754998|ref|XP_393090.3|heat shock protein cognate 3	0.342857	0.177393	0.988929	-1.36866	1.71825	-0.888638	-0.192832	0.131867	-0.566305
gi|110755367|ref|XP_001120678.1|leucine rich repeat protein	0.342857	1.66275	0.0595499	0.765339	-1.13691	-1.20808	0.60499	-0.0213733	-0.726269
gi|110755774|ref|XP_001122876.1|PREDICTED: hypothetical protein	0.342857	1.0025	-0.714104	-0.352653	1.57858	-1.01283	0.764762	-0.155432	-1.11082
gi|110760082|ref|XP_395766.3|succinate semialdehyde dehydrogenase	0.342857	-0.148638	0.0270471	0.764008	0.589801	1.51251	-0.176654	-0.820787	-1.74729
gi|110763326|ref|XP_392086.2|thioredoxin peroxidase	0.342857	1.43001	0.713521	-0.798935	-0.0319044	-0.62527	1.23857	-0.847076	-1.07892
gi|110763974|ref|XP_392104.3|aldehyde dehydrogenase	0.342857	-1.03305	1.7582	-0.774171	-0.706769	1.20626	-0.490217	-0.13264	0.172383
gi|110764717|ref|XP_623673.2|isocitrate dehydrogenase	0.342857	0.715477	1.93793	0.0767964	-0.817029	-0.0832341	0.0974225	-1.26805	-0.659311
gi|110775909|ref|XP_001122661.1|aspartate aminotransferase	0.342857	-0.213448	0.576531	-0.107513	1.77884	0.331309	0.198472	-1.35104	-1.21315
gi|48097086|ref|XP_391841.1|14-3-3 protein, isoform zeta	0.342857	0.279107	0.216945	0.593286	0.385021	1.19527	0.0856733	-0.621698	-2.13361
gi|48102814|ref|XP_392811.1|isocitrate dehydrogenase	0.342857	-0.922413	0.0347475	0.260944	-0.919748	1.4035	1.51807	-0.603506	-0.771592
gi|48142173|ref|XP_393583.1|proteasome subunit	0.342857	1.36793	0.615687	-1.17603	1.30324	-0.645599	0.0904655	-0.649164	-0.90653
gi|66508439|ref|XP_392691.2|elongation factor, EF2	0.342857	-0.185929	-0.110448	0.971633	0.139851	1.85474	-0.561774	-1.13145	-0.976624
gi|66514540|ref|XP_624408.1|oxidoreductase	0.342857	-0.946039	2.19707	-0.763078	-0.520184	0.482608	-0.0656264	-0.430883	0.0461288
gi|66514697|ref|XP_392501.2|calponin, inhibitor of ATPase activity in smooth muscle myosin	0.342857	-0.693358	0.421312	-0.981083	-0.74933	1.2584	1.60791	-0.803172	-0.0606857
gi|66517287|ref|XP_391838.2|alpha-ketoglutarate dehydrogenase	0.342857	0.244184	-0.0577787	0.536836	0.801889	-0.222379	1.40086	-0.939967	-1.76364
gi|66519842|ref|XP_391905.2|proteasome subunit	0.342857	0.147361	-1.19401	-1.16002	0.70414	-0.253508	-0.68285	1.5408	0.898087
gi|66522657|ref|XP_624590.1|fumarylacetoacetate hydrolase	0.342857	-0.393466	0.422139	-0.658539	-0.887462	-0.103827	-0.512589	-0.136408	2.27015
gi|66525858|ref|XP_394112.2|fumarylacetoacetate hydrolase	0.342857	-0.381516	0.13791	-0.6181	-0.878524	-0.708864	-0.146117	0.351514	2.2437
gi|66526470|ref|XP_624102.1|electron transfer flavoprotein	0.342857	-1.10072	0.224967	-0.0537221	-1.01575	1.52191	-0.687877	-0.249514	1.3607
gi|66526635|ref|XP_623252.1|aldehyde dehydrogenase	0.342857	-1.01888	1.50315	-0.731086	-0.782312	1.40166	-0.564882	-0.259984	0.452338
gi|66531851|ref|XP_623831.1|disulfide isomerase	0.342857	-1.07878	0.807388	0.887001	0.877322	0.868369	-0.689654	-0.12836	-1.54329
gi|66534655|ref|XP_624662.1|glutathione S transferase	0.342857	-1.45349	1.75323	-0.114687	-1.19996	0.155903	0.529219	0.135584	0.194212
gi|66535082|ref|XP_624361.1|peroxiredoxin	0.342857	-0.560759	-0.522376	-0.527942	-0.560609	1.70263	-0.535228	-0.529836	1.53412
gi|66546646|ref|XP_623095.1|phospholipid-hydroperoxide glutathione peroxidase	0.342857	-0.911356	-0.523363	0.197583	-0.87278	0.887107	-1.0478	0.57313	1.69748
gi|66546799|ref|XP_624781.1|ribosomal protein	0.342857	-0.830403	-0.860319	0.202749	-0.240361	-0.140706	-0.437734	2.29343	0.0133466
gi|66551272|ref|XP_624009.1|alcohol dehydrogenase	0.342857	-1.01893	-0.391783	1.28697	-1.1437	0.439329	0.376651	-0.871353	1.32281
gi|66555437|ref|XP_393371.2|myosin regulatory light chain	0.342857	0.48779	-0.823103	-0.0235331	1.7752	-0.887986	-0.619297	0.982618	-0.891685
gi|66557660|ref|XP_624767.1|apolipophorin III	0.342857	0.24996	0.168404	-0.538678	-0.946619	-1.4719	0.319296	0.405743	1.81379
gi|94158822|ref|NP_001035313.1|odorant binding protein 14	0.342857	-0.364791	-0.165549	-0.488833	-0.571614	-0.229104	-0.548401	-0.0640896	2.43238
gi|110750947|ref|XP_392617.3|IG Superfamily Genes (immune, Evans)	0.371429	0.5	-0.932133	0.335921	0.331078	0.5	0.527077	1.21003	-1.47197
gi|110755961|ref|XP_001121346.1|cuticle protein	0.371429	0.5	-0.368637	-0.986016	0.176671	0.5	1.51063	0.706407	-1.03906
gi|48097144|ref|XP_393701.1|signal peptidase complex subunit 2 homolog	0.371429	0.5	-0.676095	0.628949	1.77211	0.5	-0.564764	-0.493557	-0.666638
gi|48104663|ref|XP_392962.1|protein kinase C receptor	0.371429	0.906571	-1.03153	0.5	1.55734	-0.50197	-0.420733	0.5	-0.509674
gi|66534008|ref|XP_392616.2|ATPase inhibitor-like protein	0.371429	0.607237	-1.13317	0.5	1.47616	-1.04857	0.22777	0.5	-0.129422
gi|66554330|ref|XP_623383.1|hydroxypyruvate isomerase	0.371429	-1.377	1.46937	0.754851	0.5	-0.363107	-0.493025	0.00891109	0.5
gi|110756783|ref|XP_392679.3|dihydrolipoamide succinyltransferase (subunit of alpha-ketoglutarate dehydrogenase)	0.4	-0.93862	0.5	-0.409592	-0.448364	-0.450519	0.5	1.83857	0.408526
gi|110757658|ref|XP_624025.2|pyruvate dehydrogenase	0.4	-0.317108	-0.903665	0.5	-0.0964923	-0.719837	0.158184	0.5	1.87892
gi|110759577|ref|XP_001120801.1|cytochrome b5	0.4	0.5	-0.0508814	0.992099	0.481561	0.5	-1.89826	0.417743	0.0577431
gi|110762076|ref|XP_625049.2|protein kinase c inhibitor	0.4	-0.595231	-0.0111465	0.5	-0.738113	-0.232243	-0.395649	0.5	1.97238
gi|110762823|ref|XP_624958.2|proteasome subunit	0.4	1.25542	0.727565	-0.813147	0.5	-0.628908	0.649191	-1.19012	0.5
gi|110768979|ref|XP_001122440.1|annexin	0.4	1.77031	-0.0532319	0.00375633	0.5	0.0957344	-0.58887	-1.22769	0.5
gi|48099074|ref|XP_394859.1|ester hydrolase	0.4	-0.83009	0.5	1.50057	0.475299	-0.247795	0.5	-1.27626	0.37828
gi|66504263|ref|XP_396615.2|progesterone receptor	0.4	-0.0837879	0.5	-0.44977	1.98628	-0.255102	0.5	-0.421102	-0.776516
gi|66519157|ref|XP_393468.2|proteasome subunit	0.4	-1.22658	0.695744	-0.393506	0.5	1.05745	0.86338	-0.996482	0.5
gi|66535270|ref|XP_392681.2|oxoacidtransferase	0.4	0.263833	-0.525041	1.70694	0.5	0.342993	-1.00317	-0.785558	0.5
gi|66536233|ref|XP_395535.2|glucose-1-phosphate uridylyltransferase	0.4	0.5	0.540131	0.195221	0.909958	0.5	0.71185	-0.650709	-1.70645
gi|66553455|ref|XP_394852.2|alcohol dehydrogenase	0.4	-0.590694	0.5	-0.7871	-0.178811	1.97753	0.5	-0.224229	-0.196693
gi|110749732|ref|XP_001121241.1|best resembles XP_001349505.1 (Paramecium), hi lvl in d5 larv hemo	0.485714	-1.14319	0.147902	0.39534	-0.796791	-0.587813	-0.409207	2.0635	0.330257
gi|110750934|ref|XP_001121185.1|glucose-6-phosphate dehydrogenase	0.485714	0.5	0.189076	-1.06319	0.5	0.5	1.28907	-0.414955	0.5
gi|110756123|ref|XP_623766.2|HSP70/90 organizing protein	0.485714	-0.716071	0.588238	-0.995114	0.553728	0.855097	0.883397	0.566267	-1.73554
gi|110756925|ref|XP_624308.2|paxillin	0.485714	0.5	0.5	-0.0613964	-0.995691	0.5	0.5	1.37887	-0.321784
gi|110758214|ref|XP_624638.2|PREDICTED: similar to Tudor-SN CG7008-PA	0.485714	-0.826814	-0.17013	0.5	0.5	1.44464	-0.447701	0.5	0.5
gi|110762648|ref|XP_395130.3|trans-2-enoyl-CoA reductase	0.485714	-0.947096	0.5	0.225823	0.5	1.30718	0.5	-0.585908	0.5
gi|110765046|ref|XP_397099.3|metalloprotease	0.485714	0.5	-0.342608	1.38237	0.5	0.5	-0.984173	-0.0555832	0.5
gi|110772198|ref|XP_001121022.1|PREDICTED: similar to CG32446-PA	0.485714	0.5	0.0480923	-0.831157	0.5	0.5	-0.608535	1.3916	0.5
gi|110775155|ref|XP_001122302.1|enolase	0.485714	0.5	-1.11996	0.374035	0.5	0.5	1.1877	-0.441777	0.5
gi|110777963|ref|XP_001121060.1|pyruvate carboxylase	0.485714	0.5	-0.197387	0.5	1.36968	0.5	-0.140121	0.5	-1.03217
gi|48100320|ref|XP_394993.1|proteasome subunit	0.485714	0.666878	0.743523	-1.27372	1.19719	-0.758476	0.84235	-0.135731	-1.28201
gi|48120572|ref|XP_396465.1|NADH dehydrogenase	0.485714	-0.6922	0.5	0.5	-0.279784	-0.50653	0.5	0.5	1.47852
gi|48138819|ref|XP_393426.1|vesicle-associated membrrane protein	0.485714	-0.648075	-1.67417	-0.109802	1.06519	0.924075	-0.292529	-0.475153	1.21046
gi|48142692|ref|XP_393605.1|glyceraldehyde 3-phosphate dehydrogenase	0.485714	2.12061	-0.227949	0.301589	-0.635494	-1.37726	-0.240152	0.0262018	0.0324611
gi|60115688|ref|NP_001012431.1|venom protein	0.485714	0.5	-1.10545	0.135983	0.5	0.5	-0.318243	1.28771	0.5
gi|62526112|ref|NP_001014993.1|elongation factor 1a	0.485714	-0.810683	0.398324	0.531857	0.966383	1.14619	0.301817	-0.847305	-1.68659
gi|66500170|ref|XP_623603.1|alpha-glucosidase	0.485714	0.5	1.01466	0.5	-0.018664	0.5	0.360516	0.5	-1.35652
gi|66506431|ref|XP_624851.1|CoA ligase	0.485714	-1.14335	0.365496	0.5	0.5	1.18159	-0.40374	0.5	0.5
gi|66508940|ref|XP_397201.2|glycoprotein, mitochondrial	0.485714	0.5	-0.805735	0.5	0.170917	0.5	-0.712174	0.5	1.34699
gi|66509122|ref|XP_394574.2|carbohydrate kinase	0.485714	-0.600241	0.5	-0.360251	0.5	1.49234	0.5	-0.531845	0.5
gi|66509654|ref|XP_395944.2|annexin	0.485714	1.04892	0.5	-0.105229	0.5	0.377694	0.5	-1.32138	0.5
gi|66511001|ref|XP_394645.2|Hsc70 interacting protein	0.485714	-0.55803	-0.736306	-0.681176	0.927612	-0.640519	-0.611043	1.98477	0.314688
gi|66513481|ref|XP_394434.2|ubiquitin-activating enzyme E1	0.485714	-0.678819	0.5	1.16802	0.5	0.481784	0.5	-0.970986	0.5
gi|66513527|ref|XP_392913.2|superoxide dismutase	0.485714	0.118842	-0.737448	-0.409452	-0.410966	-0.187537	-0.658056	-0.0880496	2.37267
gi|66514673|ref|XP_394758.2|Muscle LIM protein	0.485714	-0.10319	-1.10505	0.0199081	2.30425	-0.492973	-0.119999	-0.0586411	-0.444306
gi|66518848|ref|XP_623051.1|elongation factor, Tu (mitochondrial)	0.485714	-0.773474	-0.332073	0.5	0.5	1.46938	-0.363837	0.5	0.5
gi|66519835|ref|XP_623788.1|sec14-like lipid binding	0.485714	-0.967026	0.5	0.0912633	0.5	1.3525	0.5	-0.476737	0.5
gi|66521282|ref|XP_393423.2|3-hydroxyacyl-coa dehydrogenase	0.485714	-1.14789	-0.2749	0.372371	-0.524457	1.18447	1.68623	-0.416427	-0.879393
gi|66522931|ref|XP_623191.1|lectin	0.485714	0.5	-0.462367	0.5	1.4596	0.5	-0.217061	0.5	-0.780172
gi|66525345|ref|XP_396922.2|aminooxidase	0.485714	0.771859	0.555088	-0.640569	-1.49715	-1.35539	0.806621	0.552405	0.807132
gi|66525499|ref|XP_623130.1|heat shock protein 8	0.485714	2.33401	-0.891144	-0.328757	0.144769	-0.631314	-0.334275	-0.341472	0.0481823
gi|66530423|ref|XP_623084.1|aldehyde dehydrogenase	0.485714	-1.29326	1.96394	-0.170309	-0.827507	0.524427	0.303443	-0.613808	0.113068
gi|66534671|ref|XP_393475.2|estradiol 17 beta-dehydrogenase	0.485714	-0.882622	1.43656	0.0480608	-0.00621078	1.45915	-0.0445184	-1.0434	-0.967028
gi|66534766|ref|XP_624987.1|cytochrome C oxidase	0.485714	0.5	0.5	-1.12809	0.195831	0.5	0.5	1.25813	-0.325872
gi|66535957|ref|XP_624293.1|glycerol-3-phosphate dehydrogenase	0.485714	0.968645	-0.653394	0.0150438	0.915145	0.0053749	1.24616	-0.996812	-1.50017
gi|66546657|ref|XP_623282.1|disulfide isomerase	0.485714	-0.818916	0.160588	1.14775	-1.45256	1.55504	-0.502345	0.272888	-0.362444
gi|66550509|ref|XP_624977.1|gamma interferon inducible lysosomal thiol reductase	0.485714	-0.646456	-0.128159	-0.533993	-0.639133	-0.251093	-0.671795	2.2219	0.648733
gi|66551875|ref|XP_624147.1|Ubiquinol-cytochrome C reductase	0.485714	-0.0532232	-0.564083	-1.18852	0.4157	-1.00534	1.59239	1.18406	-0.380982
gi|66553147|ref|XP_624346.1|ATP synthase component, vacuolar	0.485714	0.5	-1.02843	0.242905	0.5	0.5	-0.494596	1.28012	0.5
gi|66554916|ref|XP_624870.1|short-chain dehydrogenase	0.485714	-1.0928	0.163264	0.5	0.5	-0.355941	1.28547	0.5	0.5
gi|66559141|ref|XP_393540.2|PREDICTED: similar to CG14224-PA	0.485714	0.5	0.5	0.475734	-1.05472	0.5	0.5	-0.574686	1.15368
gi|94158709|ref|NP_001035295.1|odorant binding protein 16, wq-high,d-mid,elsewhere see PMID17065610	0.485714	0.5	-0.963129	0.306968	0.5	0.5	-0.61077	1.26693	0.5
gi|94400901|ref|NP_001035349.1|alpha-glucosidase	0.485714	-0.379614	-0.289157	-0.378141	-0.394903	-0.386372	-0.301684	2.47293	-0.343054
gi|110751102|ref|XP_001119981.1|cytochrome P450	0.514286	0.430483	0.5	0.00878761	1.24445	0.678132	0.5	-1.27286	-1.08899
gi|110759728|ref|XP_395289.3|aldehyde dehydrogenase	0.514286	-0.160479	0.5	-0.234645	1.57466	0.753324	0.5	-1.01204	-0.920821
gi|48139441|ref|XP_397008.1|dicarbonyl l-xylulose reductase	0.514286	-0.407596	1.4812	0.300559	0.5	0.668941	-0.935043	-1.10806	0.5
gi|66506837|ref|XP_394680.2|proteasome subunit	0.514286	0.326314	0.5	-0.310918	1.25888	0.790262	0.5	-0.554564	-1.50997
gi|66512737|ref|XP_396252.2|moesin ezrin radixin	0.514286	0.164624	0.5	-0.32487	1.56565	0.606675	0.5	-0.896945	-1.11514
gi|66519936|ref|XP_393806.2|hydroxyacyl-CoA dehydrogenase	0.514286	0.411149	0.5	0.175499	1.17686	0.668192	0.5	-1.13815	-1.29356
gi|110756048|ref|XP_001120251.1|PREDICTED: hypothetical protein	0.542857	0.5	-0.66631	1.39754	0.305047	0.5	0.0244806	0.456192	-1.51695
gi|66525867|ref|XP_396960.2|solute carrier	0.542857	-0.521875	-1.04689	0.386683	0.5	0.342121	1.64724	-0.807278	0.5
gi|66531474|ref|XP_624271.1|glutamine amidotransferase	0.542857	0.33527	0.5	-0.374389	-1.23374	-0.447343	0.5	-0.0190071	1.73921
gi|110749126|ref|XP_394209.2|choline dehydrogenase	0.571429	0.5	-0.707107	0.5	0.5	0.5	0.707107	0.5	0.5
gi|110751224|ref|XP_624735.2|hypothetical protein	0.571429	0.5	0.5	0.5	0.707107	0.5	0.5	0.5	-0.707107
gi|110755965|ref|XP_396564.3|PREDICTED: similar to CG8927-PA, isoform A	0.571429	0.5	0.5	0.5	0.707107	0.5	0.5	0.5	-0.707107
gi|110756011|ref|XP_392578.3|PREDICTED: similar to Ank2 CG7462-PB, isoform B	0.571429	0.5	0.5	0.5	-0.707107	0.5	0.5	0.5	0.707107
gi|110756016|ref|XP_624806.2|Peroxiredoxin	0.571429	0.5	0.707107	0.5	0.5	0.5	-0.707107	0.5	0.5
gi|110756037|ref|XP_001121046.1|succinyl-CoA synthetase	0.571429	0.5	0.5	0.5	-0.707107	0.5	0.5	0.5	0.707107
gi|110756063|ref|XP_392328.3|PREDICTED: similar to Nidogen/entactin CG12908-PA, isoform A	0.571429	0.5	-0.707107	0.5	0.5	0.5	0.707107	0.5	0.5
gi|110756296|ref|XP_001121381.1|PREDICTED: similar to CG7231-PC, isoform C	0.571429	0.5	0.5	-0.707107	0.5	0.5	0.5	0.707107	0.5
gi|110756698|ref|XP_001120847.1|phospholipid-hydroperoxide glutathione peroxidase	0.571429	0.5	0.5	0.5	-0.707107	0.5	0.5	0.5	0.707107
gi|110756965|ref|XP_001120140.1|Niemann-Pick type C2	0.571429	0.5	0.5	0.5	-0.707107	0.5	0.5	0.5	0.707107
gi|110757630|ref|XP_394861.3|adenylate kinase	0.571429	0.707107	0.5	0.5	0.5	-0.707107	0.5	0.5	0.5
gi|110758129|ref|XP_392465.3|ribonucleoprotein	0.571429	0.5	0.5	0.5	-0.707107	0.5	0.5	0.5	0.707107
gi|110758785|ref|XP_392785.3|PREDICTED: similar to CG1598-PA	0.571429	0.5	-0.707107	0.5	0.5	0.5	0.707107	0.5	0.5
gi|110759016|ref|XP_624431.2|PREDICTED: similar to CG4420-PA	0.571429	0.5	0.5	-0.707107	0.5	0.5	0.5	0.707107	0.5
gi|110759146|ref|XP_001119949.1|cytochrome reductase, Drosophila role in midgut PMID16756551	0.571429	0.5	-0.707107	0.5	0.5	0.5	0.707107	0.5	0.5
gi|110759515|ref|XP_001121806.1|PREDICTED: hypothetical protein	0.571429	-0.707107	0.5	0.5	0.5	0.707107	0.5	0.5	0.5
gi|110759540|ref|XP_392544.3|elongation factor 1d	0.571429	0.5	0.5	0.707107	0.5	0.5	0.5	-0.707107	0.5
gi|110760134|ref|XP_624153.2|heat shock protein 70	0.571429	-0.707107	0.5	0.5	0.5	0.707107	0.5	0.5	0.5
gi|110760210|ref|XP_001121882.1|ATP synthase component	0.571429	0.5	0.5	-0.707107	0.5	0.5	0.5	0.707107	0.5
gi|110760326|ref|XP_001122389.1|PREDICTED: similar to CG6416-PF, isoform F	0.571429	0.5	0.5	-0.707107	0.5	0.5	0.5	0.707107	0.5
gi|110760444|ref|XP_397488.2|PREDICTED: hypothetical protein	0.571429	0.5	0.5	-0.707107	0.5	0.5	0.5	0.707107	0.5
gi|110760646|ref|XP_001120189.1|PREDICTED: similar to CG5630-PA	0.571429	0.5	0.5	-0.707107	0.5	0.5	0.5	0.707107	0.5
gi|110762620|ref|XP_624452.2|PREDICTED: hypothetical protein	0.571429	0.5	0.5	0.5	0.707107	0.5	0.5	0.5	-0.707107
gi|110762877|ref|XP_624330.2|prohibitin	0.571429	0.5	0.5	0.5	0.707107	0.5	0.5	0.5	-0.707107
gi|110762892|ref|XP_397348.3|tyrosyl tRNA synthetase	0.571429	0.5	0.707107	0.5	0.5	0.5	-0.707107	0.5	0.5
gi|110763684|ref|XP_393211.3|acyl-CoA dehydrogenase	0.571429	0.5	0.5	0.5	0.707107	0.5	0.5	0.5	-0.707107
gi|110764355|ref|XP_392929.3|kinectin (kinesin receptor)	0.571429	0.5	0.5	-0.707107	0.5	0.5	0.5	0.707107	0.5
gi|110764370|ref|XP_001120728.1|NADH-ubiquinone oxidoreductase	0.571429	0.5	0.5	0.5	0.707107	0.5	0.5	0.5	-0.707107
gi|110764472|ref|XP_001119959.1|peptidase, for epidermal integrity PMID8639621	0.571429	0.5	0.5	0.5	-0.707107	0.5	0.5	0.5	0.707107
gi|110764629|ref|XP_392845.3|mannose-1-phosphate guanylyltransferase	0.571429	-0.707107	0.5	0.5	0.5	0.707107	0.5	0.5	0.5
gi|110766149|ref|XP_393642.3|adenylate cyclase-associated protein	0.571429	0.5	0.5	0.5	0.707107	0.5	0.5	0.5	-0.707107
gi|110767170|ref|XP_001120181.1|PREDICTED: similar to Arginase-2, mitochondrial precursor (Arginase II) (Non-hepatic arginase) (Kidney-type arginase), partial	0.571429	0.5	0.5	0.5	-0.707107	0.5	0.5	0.5	0.707107
gi|110767535|ref|XP_001120602.1|muscle protein	0.571429	0.707107	0.5	0.5	0.5	-0.707107	0.5	0.5	0.5
gi|110768236|ref|XP_393544.2|myosin light chain	0.571429	0.707107	0.5	0.5	0.5	-0.707107	0.5	0.5	0.5
gi|110770384|ref|XP_001123339.1|glycerol-3-phosphate dehydrogenase	0.571429	0.5	0.707107	0.5	0.5	0.5	-0.707107	0.5	0.5
gi|110770850|ref|XP_001123305.1|glycoprotein in calcium signaling, PMID2762314	0.571429	0.5	0.5	0.5	0.707107	0.5	0.5	0.5	-0.707107
gi|110772103|ref|XP_393193.3|PREDICTED: similar to CG5597-PA	0.571429	0.5	-0.707107	0.5	0.5	0.5	0.707107	0.5	0.5
gi|110773801|ref|XP_001123335.1|Aldose 1-epimerase.	0.571429	0.707107	0.5	0.5	0.5	-0.707107	0.5	0.5	0.5
gi|48095960|ref|XP_392368.1|cytochrome c	0.571429	0.5	0.5	0.5	-0.707107	0.5	0.5	0.5	0.707107
gi|48096291|ref|XP_394657.1|ubiquinol cytochrome c reductase	0.571429	0.5	0.5	0.5	-0.707107	0.5	0.5	0.5	0.707107
gi|48096763|ref|XP_392515.1|PREDICTED: similar to sec23 CG1250-PA, isoform A isoform 1	0.571429	0.5	0.5	0.5	0.707107	0.5	0.5	0.5	-0.707107
gi|48096836|ref|XP_392533.1|Rab-6, vesicle trafficking	0.571429	0.5	0.5	0.5	0.707107	0.5	0.5	0.5	-0.707107
gi|48098249|ref|XP_392027.1|chloride intracellular channel	0.571429	0.5	0.5	0.5	0.707107	0.5	0.5	0.5	-0.707107
gi|48102233|ref|XP_392756.1|PREDICTED: similar to CG17233-PA, isoform A	0.571429	0.5	0.5	0.707107	0.5	0.5	0.5	-0.707107	0.5
gi|48102954|ref|XP_392826.1|SUMO1	0.571429	0.5	0.5	0.5	-0.707107	0.5	0.5	0.5	0.707107
gi|48103506|ref|XP_392870.1|thioredoxin	0.571429	0.5	0.5	0.5	-0.707107	0.5	0.5	0.5	0.707107
gi|48103761|ref|XP_392894.1|PREDICTED: similar to RNA-binding protein 2 CG4429-PA, isoform A	0.571429	0.5	0.5	-0.707107	0.5	0.5	0.5	0.707107	0.5
gi|48106841|ref|XP_396167.1|protein kinase R1, cAMP-dependent	0.571429	0.5	0.5	0.5	-0.707107	0.5	0.5	0.5	0.707107
gi|48124643|ref|XP_393266.1|alcohol dehydrogenase	0.571429	0.5	0.707107	0.5	0.5	0.5	-0.707107	0.5	0.5
gi|48128966|ref|XP_396639.1|NADH-cytochrome b5 reductase	0.571429	0.707107	0.5	0.5	0.5	-0.707107	0.5	0.5	0.5
gi|48138568|ref|XP_393411.1|ubiquitin-conjugating enzyme E2	0.571429	0.707107	0.5	0.5	0.5	-0.707107	0.5	0.5	0.5
gi|58585222|ref|NP_001011640.1|juvenile hormone binding protein	0.571429	0.5	0.707107	0.5	0.5	0.5	-0.707107	0.5	0.5
gi|58585246|ref|NP_001011651.1|troponin C	0.571429	0.725155	0.843973	-0.0212171	0.5	-1.08456	0.881381	-1.34474	0.5
gi|66499419|ref|XP_394245.2|aminopeptidase, puromycin-sensitive	0.571429	0.5	-0.707107	0.5	0.5	0.5	0.707107	0.5	0.5
gi|66499627|ref|XP_393417.2|ribosomal protein	0.571429	0.5	0.5	0.5	-0.707107	0.5	0.5	0.5	0.707107
gi|66500205|ref|XP_393509.2|mitochondrial processing peptidase	0.571429	-0.996699	0.5	-1.48382	0.947015	0.224041	0.5	0.638942	0.670519
gi|66500427|ref|XP_623555.1|nascent polypeptide associated complex subunit	0.571429	0.5	0.5	0.5	-0.707107	0.5	0.5	0.5	0.707107
gi|66501020|ref|XP_623784.1|proteasome subunit	0.571429	0.5	0.5	-0.707107	0.5	0.5	0.5	0.707107	0.5
gi|66503826|ref|XP_392190.2|PREDICTED: similar to CG6910-PA	0.571429	-0.707107	0.5	0.5	0.5	0.707107	0.5	0.5	0.5
gi|66504157|ref|XP_624591.1|PREDICTED: similar to CG4666-PA	0.571429	0.5	0.5	0.5	0.707107	0.5	0.5	0.5	-0.707107
gi|66505984|ref|XP_393141.2|failed axon connections	0.571429	0.5	0.5	0.5	0.707107	0.5	0.5	0.5	-0.707107
gi|66506773|ref|XP_623767.1|PREDICTED: similar to coracle CG11949-PC, isoform C, partial	0.571429	0.5	-0.707107	0.5	0.5	0.5	0.707107	0.5	0.5
gi|66509442|ref|XP_395694.2|dipeptidyl aminopeptidase	0.571429	-0.707107	0.5	0.5	0.5	0.707107	0.5	0.5	0.5
gi|66509518|ref|XP_624357.1|DNA supercoiling factor	0.571429	-0.707107	0.5	0.5	0.5	0.707107	0.5	0.5	0.5
gi|66509812|ref|XP_393561.2|angiotensin converting enzyme	0.571429	0.5	0.707107	0.5	0.5	0.5	-0.707107	0.5	0.5
gi|66510064|ref|XP_396463.2|receptor mediated endocytosis protein	0.571429	0.5	0.5	0.5	0.707107	0.5	0.5	0.5	-0.707107
gi|66510285|ref|XP_392397.2|trehalose-6-phosphate synthase	0.571429	0.5	0.5	0.5	0.707107	0.5	0.5	0.5	-0.707107
gi|66510575|ref|XP_392939.2|Transglutaminase-1	0.571429	0.707107	0.5	0.5	0.5	-0.707107	0.5	0.5	0.5
gi|66513257|ref|XP_392280.2|acyl carrier protein, mitochondria	0.571429	0.5	-0.707107	0.5	0.5	0.5	0.707107	0.5	0.5
gi|66513276|ref|XP_623877.1|ribosomal protein	0.571429	0.707107	0.5	0.5	0.5	-0.707107	0.5	0.5	0.5
gi|66513649|ref|XP_623691.1|spectrin	0.571429	0.5	-0.707107	0.5	0.5	0.5	0.707107	0.5	0.5
gi|66514422|ref|XP_397069.2|anterior fat body protein	0.571429	0.5	0.5	-0.707107	0.5	0.5	0.5	0.707107	0.5
gi|66515469|ref|XP_393284.2|PREDICTED: similar to CG17271-PA	0.571429	-0.707107	0.5	0.5	0.5	0.707107	0.5	0.5	0.5
gi|66516122|ref|XP_393022.2|long chain acyl-CoA synthetase	0.571429	0.5	-0.707107	0.5	0.5	0.5	0.707107	0.5	0.5
gi|66516828|ref|XP_623981.1|PREDICTED: similar to PDCD-5 CG13072-PA	0.571429	0.5	0.5	0.5	-0.707107	0.5	0.5	0.5	0.707107
gi|66517761|ref|XP_392905.2|cAMP-dependent protein kinase R2	0.571429	0.5	0.5	0.707107	0.5	0.5	0.5	-0.707107	0.5
gi|66518230|ref|XP_623818.1|alcohol dehydrogenase	0.571429	-0.707107	0.5	0.5	0.5	0.707107	0.5	0.5	0.5
gi|66519683|ref|XP_391917.2|s-adenosylhomocysteine hydrolase	0.571429	0.5	0.5	0.707107	0.5	0.5	0.5	-0.707107	0.5
gi|66522163|ref|XP_624571.1|protein disulfide isomerase family protein	0.571429	0.5	0.5	-0.707107	0.5	0.5	0.5	0.707107	0.5
gi|66522232|ref|XP_393900.2|isochorismatase	0.571429	0.5	0.707107	0.5	0.5	0.5	-0.707107	0.5	0.5
gi|66524108|ref|XP_623128.1|thioredoxin	0.571429	0.5	0.5	0.5	0.707107	0.5	0.5	0.5	-0.707107
gi|66524379|ref|XP_393961.2|adenylosuccinate lyase	0.571429	0.5	0.5	0.707107	0.5	0.5	0.5	-0.707107	0.5
gi|66530010|ref|XP_625095.1|short-chain dehydrogenase	0.571429	0.5	0.707107	0.5	0.5	0.5	-0.707107	0.5	0.5
gi|66530530|ref|XP_623625.1|annexin	0.571429	0.707107	0.5	0.5	0.5	-0.707107	0.5	0.5	0.5
gi|66531601|ref|XP_397411.2|lipid storage droplet surface binding protein	0.571429	0.5	0.5	0.5	-0.707107	0.5	0.5	0.5	0.707107
gi|66532627|ref|XP_396817.2|glutamate synthase	0.571429	0.707107	0.5	0.5	0.5	-0.707107	0.5	0.5	0.5
gi|66532753|ref|XP_623373.1|Sar1	0.571429	0.5	0.5	0.5	0.707107	0.5	0.5	0.5	-0.707107
gi|66532757|ref|XP_396249.2|3-hydroxyisobutyryl CoA hydrolase	0.571429	0.5	-0.707107	0.5	0.5	0.5	0.707107	0.5	0.5
gi|66533332|ref|XP_625023.1|endopeptidase inhibitor	0.571429	0.5	0.5	0.707107	0.5	0.5	0.5	-0.707107	0.5
gi|66534027|ref|XP_397231.2|PREDICTED: similar to CG5080-PB, isoform B, partial	0.571429	0.5	-0.707107	0.5	0.5	0.5	0.707107	0.5	0.5
gi|66534614|ref|XP_393287.2|NADH dehydrogenase	0.571429	0.5	0.5	0.5	-0.707107	0.5	0.5	0.5	0.707107
gi|66538420|ref|XP_624088.1|PREDICTED: similar to Putative actin-interacting protein 1 (AIP1)	0.571429	0.5	-0.707107	0.5	0.5	0.5	0.707107	0.5	0.5
gi|66546653|ref|XP_623225.1|Rho1, adhesion, attachment, motility regulation PMID12070092	0.571429	0.5	0.5	0.707107	0.5	0.5	0.5	-0.707107	0.5
gi|66546911|ref|XP_395356.2|Serine carboxypeptidase	0.571429	0.5	0.5	0.5	0.707107	0.5	0.5	0.5	-0.707107
gi|66547108|ref|XP_393026.2|glucosamine-6-phosphate isomerase	0.571429	0.5	0.5	0.5	0.707107	0.5	0.5	0.5	-0.707107
gi|66557463|ref|XP_395077.2|pterin-4 alpha-carbinolamine dehydratase 2	0.571429	0.5	0.5	0.5	-0.707107	0.5	0.5	0.5	0.707107
gi|66558119|ref|XP_623713.1|gamma-glutamyl hydrolase	0.571429	0.707107	0.5	0.5	0.5	-0.707107	0.5	0.5	0.5
gi|66558242|ref|XP_624037.1|PREDICTED: similar to CG30035-PB, isoform B	0.571429	-0.707107	0.5	0.5	0.5	0.707107	0.5	0.5	0.5
gi|66561330|ref|XP_395366.2|phosphogluconate mutase	0.571429	0.5	0.5	0.5	0.707107	0.5	0.5	0.5	-0.707107
gi|66563109|ref|XP_395656.2|esterase or lipase	0.571429	0.5	0.5	0.707107	0.5	0.5	0.5	-0.707107	0.5
gi|66563290|ref|XP_392814.2|chaperonin, T-complex	0.571429	0.5	0.5	0.707107	0.5	0.5	0.5	-0.707107	0.5
gi|66565929|ref|XP_392809.2|ribosomal protein	0.571429	0.5	0.5	0.5	0.707107	0.5	0.5	0.5	-0.707107
gi|66566109|ref|XP_624801.1|NADH dehydrogenase	0.571429	0.5	0.5	-0.707107	0.5	0.5	0.5	0.707107	0.5
gi|66566113|ref|XP_624821.1|ribosomal protein	0.571429	-0.707107	0.5	0.5	0.5	0.707107	0.5	0.5	0.5
gi|94158668|ref|NP_001035298.1|odorant binding protein 15	0.571429	0.5	-0.707107	0.5	0.5	0.5	0.707107	0.5	0.5
gi|110749824|ref|XP_395168.3|heat shock protein 1	0.657143	-0.270304	0.5	0.5	-0.273438	1.4347	0.5	0.5	-0.890957
gi|110750758|ref|XP_001120006.1|PREDICTED: similar to Protein lethal(2)essential for life (Protein Efl21)	0.657143	0.5	0.177143	0.5	-0.699932	0.5	-0.820747	0.5	1.34354
gi|110755963|ref|XP_001121380.1|PREDICTED: similar to CG6131-PA	0.657143	1.4873	0.5	-0.612862	0.5	-0.314736	0.5	-0.559705	0.5
gi|110758247|ref|XP_624193.2|PREDICTED: similar to CG7365-PA	0.657143	0.5	0.271	-0.225664	0.5	0.5	1.17621	-1.22154	0.5
gi|110760029|ref|XP_001121953.1|PREDICTED: similar to CG5174-PA, isoform A, partial	0.657143	0.5	-0.68712	0.16248	0.5	0.5	-0.824842	1.34948	0.5
gi|110760324|ref|XP_391840.3|acyl-CoA dehydrogenase	0.657143	-0.652683	1.46007	0.5	0.5	-0.162595	-0.644794	0.5	0.5
gi|110763383|ref|XP_395041.3|PREDICTED: similar to CG4893-PA isoform 1	0.657143	0.5	0.366191	0.5	-0.254505	0.5	-1.23798	0.5	1.12629
gi|110765019|ref|XP_001123180.1|PGRP	0.657143	1.18783	0.5	-1.03429	0.5	0.426967	0.5	-0.580506	0.5
gi|110765059|ref|XP_001121730.1|thioredoxin	0.657143	-0.739953	0.5	0.368924	0.5	1.24559	0.5	-0.874564	0.5
gi|110768566|ref|XP_001122588.1|PREDICTED: similar to boca CG30498-PA, partial	0.657143	-0.173643	0.5	0.5	-0.410068	-0.855169	0.5	0.5	1.43888
gi|48097366|ref|XP_393761.1|Ran	0.657143	0.5	0.5	1.4655	-0.71645	0.5	0.5	-0.545491	-0.203562
gi|66505914|ref|XP_623566.1|succinate dehydrogenase	0.657143	0.5	-1.4306	0.848097	0.5	0.5	0.111714	0.470787	0.5
gi|66532014|ref|XP_624340.1|glycerol-3-phosphate dehydrogenase, cytosolic	0.657143	0.5	-0.520311	0.5	0.114369	0.5	1.35053	0.5	-0.944592
gi|66540209|ref|XP_624722.1|electron transfer flavoprotein dehydrogenase	0.657143	0.5	0.5	-0.951509	1.36444	0.5	0.5	0.0652726	-0.478202
gi|110749015|ref|XP_001120613.1|oxidoreductase	0.685714	-1.0968	0.701166	1.42273	-1.12868	0.729015	0.727178	-0.798901	-0.555713
gi|110750672|ref|XP_001120585.1|cuticle protein	0.685714	0.435168	-0.677734	-0.362954	0.240174	-0.689958	-0.676734	2.23128	-0.499246
gi|110755329|ref|XP_001121746.1|PREDICTED: hypothetical protein	0.685714	1.55309	-1.08818	1.03906	-0.567273	-0.970587	-0.789667	0.632697	0.190864
gi|110756013|ref|XP_001120588.1|PREDICTED: similar to Dauer Up-Regulated family member (dur-1)	0.685714	0.428969	-1.54558	-0.178996	-0.14409	-0.252866	-0.730586	1.85998	0.563172
gi|110761561|ref|XP_395280.3|malic enzyme (not malate dehydrogenase)	0.685714	-0.438505	1.5852	-1.11392	1.20522	0.424393	0.00413903	-0.961158	-0.705368
gi|110762773|ref|XP_001120097.1|major royal jelly protein (yellow)	0.685714	1.46254	-1.7045	-0.0884048	0.772403	-0.456193	0.870237	-0.329639	-0.526439
gi|110762902|ref|XP_624156.2|ATP synthase component	0.685714	-0.484864	-0.833789	-0.868471	1.43947	-0.743579	1.34676	0.730374	-0.585897
gi|110763782|ref|XP_397138.3|dihydroxyacetone kinase	0.685714	-0.712266	1.25685	-0.58342	0.936452	1.37761	-0.552079	-0.926583	-0.796567
gi|110764149|ref|XP_001121565.1|beta-galactosidase PMID:17069632	0.685714	0.748215	1.22043	-0.760919	-0.669955	-1.03097	1.47104	-0.158784	-0.819054
gi|110768510|ref|XP_001121905.1|disulfide isomerase	0.685714	-1.3172	0.0839089	1.35564	-0.916878	0.793844	-1.03074	0.0944084	0.937018
gi|48095525|ref|XP_392313.1|tubulin	0.685714	-0.74085	-1.1273	-0.442292	1.79587	-0.197157	0.843513	0.64139	-0.773179
gi|48096523|ref|XP_392479.1|14-3-3 protein	0.685714	-0.216687	-0.345534	1.26182	0.178306	1.53291	-0.64707	-0.216388	-1.54736
gi|48097100|ref|XP_391843.1|acetyl-CoA acyltransferase	0.685714	0.0380889	1.07337	-0.636612	-0.681139	-0.60807	-0.541015	-0.625429	1.9808
gi|48098039|ref|XP_391994.1|aconitase	0.685714	0.662646	-1.75953	0.619257	-1.24178	0.282881	0.254885	0.000766615	1.18088
gi|48141383|ref|XP_393552.1|glutamine synthetase	0.685714	0.731734	-0.632643	-0.722888	-0.486209	0.316777	-0.590789	-0.704097	2.08812
gi|58531215|ref|NP_001010975.1|translocase, ATP	0.685714	-0.89963	-1.37333	0.444809	1.16378	0.802595	1.11074	-0.407102	-0.841865
gi|58585076|ref|NP_001011563.1|juvenile hormone esterase	0.685714	-0.64338	2.32004	-0.53557	-0.496228	0.350196	0.0372583	-0.598365	-0.433956
gi|58585104|ref|NP_001011578.1|vitellogenin	0.685714	-0.438643	2.46557	-0.444092	-0.341266	-0.194001	-0.267939	-0.417308	-0.362325
gi|58585106|ref|NP_001011583.1|odorant binding protein ASP3	0.685714	-0.386513	-0.238501	-1.08366	0.409448	-0.361331	-0.704384	0.175356	2.18959
gi|66506786|ref|XP_394487.2|malate dehydrogenase	0.685714	-0.113707	2.12236	-0.0896706	-1.06572	-0.228208	-0.540048	-0.746607	0.661605
gi|66507070|ref|XP_396566.2|PREDICTED: similar to CG12045-PA	0.685714	0.079017	0.155263	0.455179	0.729902	-1.36021	1.25017	0.335146	-1.64447
gi|66512625|ref|XP_623939.1|heat shock protein 90	0.685714	-0.35242	0.513615	1.07135	-0.392804	1.35991	0.0787471	-0.483923	-1.79448
gi|66515272|ref|XP_623495.1|ATP synthase component	0.685714	-0.502375	-1.05703	0.367967	0.233731	1.62744	0.936835	-0.244938	-1.36163
gi|66520256|ref|XP_393789.2|electron transfer beta polypeptide	0.685714	-1.25358	0.311644	0.185303	-0.837136	2.06854	-0.558415	0.00946504	0.0741836
gi|66521433|ref|XP_393851.2|endoplasmic reticulum calcium pump	0.685714	0.108076	-1.16317	1.41818	0.0645157	1.40114	-0.0106643	-0.864622	-0.953456
gi|66521545|ref|XP_391936.2|tubulin	0.685714	-0.691	-1.26427	-0.126421	1.60193	-0.0568343	0.770257	0.810037	-1.04369
gi|66521738|ref|XP_393545.2|citrate synthase	0.685714	-0.524215	-0.809452	0.173408	0.338174	0.431054	2.03555	-0.472947	-1.17158
gi|66524161|ref|XP_624076.1|ferritin subunit	0.685714	-0.95697	-0.0468494	-0.720128	0.559984	2.1964	-0.550219	-0.183393	-0.298827
gi|66530404|ref|XP_625032.1|proteasome subunit	0.685714	1.09897	-0.288116	-1.21089	1.66935	-0.692794	0.388133	-0.0578316	-0.906819
gi|66547447|ref|XP_624910.1|heat shock protein 10	0.685714	-0.203158	0.151723	-0.187332	-0.960177	-0.791623	-0.740179	0.632003	2.09874
gi|66548188|ref|XP_393445.2|thioredoxin peroxidase	0.685714	0.138087	-1.16318	0.691945	-0.421985	-1.07235	-0.715017	1.07406	1.46843
gi|66550890|ref|XP_625114.1|phosphoglyceromutase	0.685714	0.857637	-1.36569	0.585915	-1.18461	-0.385654	-0.207002	0.136558	1.56285
gi|66557932|ref|XP_623386.1|glycogen phosphorylase	0.685714	0.179226	0.407103	-0.577057	1.51903	0.642252	0.480777	-1.28519	-1.36614
gi|94158718|ref|NP_001035296.1|odorant binding protein 21	0.685714	1.87467	-1.30148	-0.249013	0.0138642	-1.15319	0.0364252	0.171186	0.607528
gi|110759502|ref|XP_624798.2|glycogenin	0.742857	1.73731	-0.402446	-0.122671	0.5	-0.0975019	0.2088	-1.32349	0.5
gi|110761029|ref|XP_624041.2|larval serum protein 2	0.742857	-0.806646	1.26888	0.5	-0.806632	1.19823	-0.80662	0.5	-0.0472072
gi|110766509|ref|XP_001122345.1|bicaudal	0.742857	0.507693	0.0715311	0.1354	0.5	1.49795	-0.989675	-1.2229	0.5
gi|110768448|ref|XP_624843.2|filamin A	0.742857	0.254134	-1.21264	1.53675	0.5	-0.0495582	-0.957566	0.428877	0.5
gi|66509333|ref|XP_392381.2|cathepsin F	0.742857	0.5	-0.606383	-0.942546	0.787534	0.5	1.63726	-0.61043	-0.265433
gi|66515350|ref|XP_396268.2|fatty acid synthase	0.742857	-1.34151	-0.462262	0.5	1.01931	0.494825	1.0561	0.5	-0.766464
gi|66517659|ref|XP_625100.1|juvenile hormone binding protein	0.742857	-0.28393	1.35358	-0.121988	0.5	0.832329	-0.259376	-1.52062	0.5
gi|66533950|ref|XP_623800.1|succinyl-CoA synthetase	0.742857	0.5	-1.4587	0.605711	-0.1088	0.5	-0.509457	-0.0232119	1.49445
gi|66556661|ref|XP_623921.1|adenylate kinase	0.742857	0.5	-1.17406	1.10726	-0.342918	0.5	-1.07881	0.688233	0.800298
gi|110757696|ref|XP_001121130.1|S-adenosyl-L-homocysteine hydrolase	0.8	0.918853	0.5	0.5	-0.208277	0.609044	0.5	0.5	-1.31962
gi|110760871|ref|XP_623512.2|aldehyde dehydrogenase	0.8	0.5	1.02077	0.5	-0.785359	0.5	0.692706	0.5	-0.928117
gi|110761334|ref|XP_625289.2|similar to Gly-rich Mycobacterium ulcerans PE–PGRS domain protein	0.8	0.5	-0.851153	1.03403	0.5	0.5	-0.862671	0.679794	0.5
gi|66499360|ref|XP_396507.2|sec14	0.8	0.593693	-1.02483	0.5	0.5	1.08284	-0.651697	0.5	0.5
gi|66540596|ref|XP_623090.1|chaperonin subunit	0.8	0.5	-0.367138	0.5	1.00707	0.5	0.587299	0.5	-1.22723
gi|66551610|ref|XP_392658.2|sorting nexin	0.8	0.5	0.571323	-1.0148	0.5	0.5	1.10078	-0.657305	0.5
gi|110748949|ref|XP_623342.2|aldolase	0.885714	0.426959	0.905787	-1.31959	-0.559189	0.552605	-0.732001	-0.8287	1.55413
gi|110755553|ref|XP_396131.3|aspartate aminotransferase	0.885714	-0.109845	-0.750862	0.600548	-0.560095	2.12885	-1.06385	-0.289795	0.0450562
gi|110758921|ref|XP_395614.3|heat shock protein 90	0.885714	-0.90241	0.622089	1.18508	-0.637915	1.12169	0.463599	-0.293995	-1.55813
gi|110761968|ref|XP_625056.2|enolase	0.885714	1.32366	0.436852	-0.983644	-0.490799	-1.65128	0.987535	0.382982	-0.0053097
gi|110762641|ref|XP_624044.2|ferritin subunit	0.885714	-0.896896	0.299153	-0.782673	0.638128	2.06034	-0.0781771	-0.437562	-0.802316
gi|110777113|ref|XP_001123234.1|catalase	0.885714	-0.987724	1.80839	-0.568649	-0.243011	-0.961548	1.15569	-0.314751	0.111607
gi|48096138|ref|XP_392401.1|sorbitol dehydrogenase	0.885714	-0.55551	2.30861	-0.699267	-0.300171	0.332729	-0.282388	-0.768748	-0.0352507
gi|48096996|ref|XP_391823.1|cytochrome c	0.885714	-0.206753	-0.00870892	0.29864	-1.56126	-0.402877	-0.119386	-0.0612393	2.06159
gi|48097748|ref|XP_393876.1|isocitrate dehydrogenase	0.885714	0.731257	0.0593118	-1.15593	0.548999	1.18922	0.896281	-1.26132	-1.00782
gi|58585086|ref|NP_001011572.1|transferrin	0.885714	-0.25228	2.4023	-0.549949	-0.552938	-0.417073	0.195695	-0.457272	-0.368484
gi|58585198|ref|NP_001011628.1|eEF-1 alpha chain	0.885714	-0.642961	-0.475393	0.586257	-0.163443	2.26522	-0.415857	-0.475966	-0.677856
gi|58585202|ref|NP_001011630.1|retinoic acid binding protein	0.885714	-0.245626	0.0742552	0.312384	-1.13434	-0.169694	-0.863269	-0.153665	2.17995
gi|66505480|ref|XP_623065.1|succinate dehydrogenase	0.885714	0.179384	-0.540067	0.357941	-0.833678	0.509317	2.03312	-0.804183	-0.901837
gi|66510928|ref|XP_623962.1|catalase	0.885714	-0.795794	1.69049	-0.107511	-0.808665	-0.93602	1.36984	-0.260322	-0.152013
gi|66512107|ref|XP_395163.2|proteasome subunit	0.885714	-0.670624	1.21572	-1.17662	1.06917	-0.472735	1.21575	-0.319957	-0.860705
gi|66513092|ref|XP_392478.2|malate dehydrogenase	0.885714	1.88096	-0.273559	-0.222802	-1.16924	-1.20886	-0.0114074	0.547302	0.457606
gi|66524882|ref|XP_392060.2|phosphatidylethanolamine-binding protein	0.885714	-0.234734	-0.0218066	-0.254152	-0.935235	-0.339123	-0.947043	0.571973	2.16012
gi|66534286|ref|XP_392892.2|AAA+ ATPase with CDC48 domain	0.885714	-0.761942	-0.881802	-0.199799	1.3051	1.40212	-0.401678	0.681326	-1.14332
gi|66545506|ref|XP_392689.2|calreticulin	0.885714	-0.677364	1.67202	-1.17609	0.179611	0.960382	-1.08174	-0.277518	0.400694
gi|66557994|ref|XP_395853.2|cytochrome c oxidase subunit	0.885714	-0.254267	-0.931731	-0.420844	2.28409	0.0543339	0.311921	-0.402709	-0.640795
gi|94158711|ref|NP_001035297.1|odorant binding protein 17, expression see PMID17065610 RNA profile	0.885714	0.857954	-1.61417	1.30003	-0.334898	-0.324444	-1.01488	0.767676	0.362735
gi|66535318|ref|XP_623221.1|PREDICTED: similar to CG31522-PA, isoform A, partial	0.914286	0.560736	0.5	-1.41989	0.888236	-0.590718	0.5	-0.547997	1.10963
gi|110755772|ref|XP_001122872.1|apidermin 2 (PMID: 17244541)	0.942857	-0.530029	-0.435144	0.5	0.462983	-0.620124	1.84588	0.5	-0.723563
gi|110759569|ref|XP_001122538.1|beta-hexosaminidase	0.942857	0.0116049	0.449916	0.5	-0.68572	-0.622784	1.76153	0.5	-0.914544
gi|110774625|ref|XP_001123192.1|odorant binding protein 18	0.942857	1.95297	-0.668873	-0.682613	0.5	0.117766	-0.354963	-0.364284	0.5
gi|48141571|ref|XP_393558.1|sugar phosphatase	0.942857	-1.0853	0.5	1.77185	-0.665102	0.385569	0.5	-0.137147	-0.269869
gi|66499475|ref|XP_624070.1|receptor expression enhancing protein	0.942857	-0.347768	0.5	0.410262	0.44052	1.54008	0.5	-1.19141	-0.851688
gi|66548261|ref|XP_624343.1|succinyl-CoA synthetase	0.942857	1.18124	0.263792	0.5	-1.71068	-0.535703	0.417986	0.5	0.383363
gi|66558612|ref|XP_394922.2|juvenile hormone epoxide hydrolase	0.942857	-0.360113	-0.214568	0.33894	0.5	1.8393	-0.659199	-0.944363	0.5
gi|110757116|ref|XP_001121522.1|mitochondrial outer membrane translocase	0.971429	0.5	-1.46733	0.095103	1.14048	0.5	-0.763689	0.976547	0.0188893
gi|110758189|ref|XP_001121897.1|carboxylesterase	0.971429	-0.65611	1.78534	-0.580005	0.5	0.519512	-0.214466	-0.854273	0.5
gi|110758324|ref|XP_623458.2|hydroxyacylglutathione hydrolase	0.971429	0.367706	-1.29508	0.536717	0.5	-0.389161	-0.715529	1.49535	0.5
gi|110760009|ref|XP_394891.3|ketoacyl reductase	0.971429	-0.714014	0.5	0.95514	-0.402624	1.53214	0.5	-0.431371	-0.939275
gi|48097744|ref|XP_391943.1|juvenile hormone esterase	0.971429	-0.711336	0.815695	-0.325547	0.5	-0.0743032	1.50301	-1.20752	0.5
gi|58585108|ref|NP_001011580.1|major royal jelly protein 2	0.971429	0.5	1.681	-0.958028	-0.52457	0.5	-0.821474	0.548511	0.0745599
gi|58585250|ref|NP_001011626.1|profilin	0.971429	0.583693	-1.35476	0.399324	0.5	-0.0378745	-0.930784	1.3404	0.5
gi|66504360|ref|XP_392760.2|ATP synthase component	0.971429	-1.12191	0.5	-0.362462	1.07756	-0.456315	0.5	1.39803	-0.5349
gi|66516304|ref|XP_395924.2|bifunctional purine biosynthesis protein	0.971429	-0.555682	1.7249	-0.630541	0.5	0.54784	-0.0806802	-1.00584	0.5
gi|66530338|ref|XP_396126.2|phosphoserine aminotransferase	0.971429	-0.415535	0.5	0.294592	0.523255	1.39219	0.5	-1.57491	-0.219586
gi|66535742|ref|XP_395851.2|glutamate carboxypeptidase	0.971429	-0.36616	0.617568	0.5	-0.932302	1.64866	-0.0207567	0.5	-0.947012
gi|66566441|ref|XP_397188.2|serpin	0.971429	0.5	0.00501454	1.42725	-1.5752	0.5	-0.0210959	0.565628	-0.401601
gi|110750674|ref|XP_001120627.1|Cuticle protein	1	1.41873	-0.792507	-0.763876	-0.531287	-0.866958	-0.578303	0.763505	1.3507
gi|110761364|ref|XP_001121589.1|alpha-actinin	1	0.5	-0.629049	0.54279	0.5	0.5	1.1169	-1.03064	0.5
gi|110762568|ref|XP_001121713.1|similar to prion	1	1.39027	-0.564906	0.106505	-0.809333	-1.50404	-0.278951	0.404097	1.25636
gi|110767168|ref|XP_001120125.1|fumarate hydratase	1	1.80361	-0.117079	-1.4197	0.156201	-0.436269	0.564671	-0.994084	0.442649
gi|110770269|ref|XP_624225.2|long-chain acyl-CoA synthetase	1	-0.564986	0.5	0.5	0.836742	0.849953	0.5	0.5	-1.12171
gi|48096664|ref|XP_394745.1|acyl-CoA dehydrogenase	1	0.604497	-0.685146	-0.553609	0.221491	-0.482693	-1.0335	-0.18619	2.11515
gi|58585098|ref|NP_001011579.1|major royal jelly protein 1	1	0.141088	-0.581023	-0.50229	2.39969	-0.487908	-0.472393	-0.09545	-0.401714
gi|58585196|ref|NP_001011627.1|prophenoloxidase	1	-0.441798	0.00175292	0.944282	0.0633673	0.436211	1.34915	-0.424669	-1.92829
gi|58585252|ref|NP_001011653.1|troponin C	1	0.5	-0.965439	1.09898	0.5	0.5	-0.719171	0.58563	0.5
gi|66507096|ref|XP_397526.2|axon growth repellent (Slit)	1	-0.35753	1.19988	-0.148399	-1.12032	-0.427064	1.82964	-0.215251	-0.760949
gi|66514614|ref|XP_396769.2|imaginal disc growth factor	1	-0.100568	0.275582	-0.287048	-0.576341	-1.43128	1.30316	1.50807	-0.69158
gi|66515987|ref|XP_395299.2|translationally controlled tumor protein	1	-1.13672	0.465659	0.151118	-0.29002	2.14295	-0.799029	-0.340582	-0.193372
gi|66523051|ref|XP_393234.2|aldehyde dehydrogenase	1	0.556973	1.18186	-1.61969	-0.183899	0.33641	0.224507	-1.33185	0.835693
gi|66525576|ref|XP_624353.1|aldo-keto reductase	1	-0.981811	1.70479	1.25406	-1.06698	0.0298931	-0.24796	-0.587674	-0.104319
gi|66530142|ref|XP_623083.1|ATP citrate lyase	1	-0.6313	-0.242342	0.284749	-0.080781	2.25626	-0.0556878	-1.07326	-0.457642
gi|66530240|ref|XP_624511.1|isocitrate dehydrogenase	1	0.5	-0.615347	0.5	0.828298	0.5	0.87143	0.5	-1.08438
gi|66533113|ref|XP_397306.2|transaldolase	1	-0.616024	0.90364	0.91183	-0.555989	1.4174	-0.219755	-0.245558	-1.59555
gi|66546988|ref|XP_393651.2|alcohol dehydrogenase	1	-0.682601	2.09312	-0.551564	-0.514114	0.417465	0.627927	-0.852335	-0.537897
gi|66547531|ref|XP_625090.1|6-phosphogluconate dehydrogenase	1	-1.02112	1.17788	-0.224617	-0.336611	1.31614	0.862895	-1.30846	-0.46611
gi|66551115|ref|XP_623285.1|initiation factor, eIF4A	1	0.580285	0.5	0.5	-0.0216011	0.840198	0.5	0.5	-1.39888
gi|94158626|ref|NP_001035323.1|cytochrome P450	1	-0.632153	-0.553313	0.0398833	0.0505806	-0.366316	2.37705	-0.665498	-0.250239

## Sheet: KH
All quantifiable proteins in the KH (irs knockdown, high pollen hoarding genotype) group
Protein	p-value	KH9/KH7	KH9/KH7	KH9/KH7	KH9/KH7	KH11/KH7	KH11/KH7	KH11/KH7	KH11/KH7
gi|110759569|ref|XP_001122538.1|beta-hexosaminidase	0.0285714	-0.38407	-1.21253	-0.306922	-1.49059	0.575224	0.849597	0.791714	1.17758
gi|110761214|ref|XP_623682.2|elongation factor 1 gamma	0.0285714	2.28986	-0.379143	-0.366219	0.578583	-0.628387	-0.446499	-0.511842	-0.536357
gi|58585202|ref|NP_001011630.1|retinoic acid binding protein	0.0285714	1.79123	-0.491859	-0.0436905	1.32542	-0.544791	-0.947265	-0.58811	-0.500935
gi|66508439|ref|XP_392691.2|elongation factor, EF2	0.0285714	0.774465	0.256765	-0.116169	1.97678	-0.903905	-0.392807	-0.506379	-1.08875
gi|66514094|ref|XP_623798.1|aldehyde dehydrogenase	0.0285714	0.464694	2.24542	0.0661034	-0.195738	-0.630238	-0.537562	-0.794328	-0.618348
gi|66530404|ref|XP_625032.1|proteasome subunit	0.0285714	-1.50302	-0.291712	-1.24664	-0.223965	0.878153	1.28992	0.463412	0.63385
gi|110750674|ref|XP_001120627.1|Cuticle protein	0.0571429	-1.34181	-0.663715	0.197898	-1.06335	1.68445	-0.0135856	0.725463	0.474656
gi|110751363|ref|XP_623196.2|transketolase	0.0571429	0.206483	-0.384437	0.731409	1.94299	-0.512285	-0.633949	0.00442235	-1.35464
gi|110756013|ref|XP_001120588.1|PREDICTED: similar to Dauer Up-Regulated family member (dur-1)	0.0571429	1.75766	0.168648	0.0209849	0.583065	0.129473	-1.28427	-0.00601781	-1.36954
gi|110763386|ref|XP_624401.2|aldo-keto reductase	0.0571429	-1.33672	0.426114	0.5	-1.22291	0.769861	0.599216	0.5	0.764435
gi|110763782|ref|XP_397138.3|dihydroxyacetone kinase	0.0571429	2.25363	-0.0291562	-0.271544	0.294205	-0.146154	-1.08931	-0.363814	-0.647852
gi|110763826|ref|XP_395047.3|phosphoglycerate kinase	0.0571429	0.607364	-0.427839	0.333699	2.07421	-0.19554	-0.59547	-1.01652	-0.7799
gi|48097100|ref|XP_391843.1|acetyl-CoA acyltransferase	0.0571429	1.10688	0.683843	-0.211351	1.23811	-1.31271	-1.31196	0.268651	-0.461465
gi|66517490|ref|XP_624372.1|deoxyribose-phosphate aldolase	0.0571429	0.571209	1.02799	0.0686232	1.07538	-1.77655	-0.618309	0.480311	-0.828659
gi|66526470|ref|XP_624102.1|electron transfer flavoprotein	0.0571429	1.86997	0.524847	0.77041	-0.387839	-1.31159	-0.446273	-0.659166	-0.360355
gi|66531425|ref|XP_623450.1|hydroxybutyrate coenzyme A transferase	0.0571429	-0.128388	-0.405026	0.208569	2.36854	-0.23431	-0.629494	-0.493043	-0.686843
gi|66534750|ref|XP_393381.2|prolyl cis-trans isomerase	0.0571429	-1.06737	-0.905173	-0.0754089	-0.323432	2.16951	-0.289382	0.14584	0.345422
gi|66535742|ref|XP_395851.2|glutamate carboxypeptidase	0.0571429	0.888958	0.581046	0.5	1.1531	-0.496061	-1.19443	0.5	-0.932611
gi|66557660|ref|XP_624767.1|apolipophorin III	0.0571429	0.962148	-0.482482	0.345674	1.80929	-0.0173874	-1.07982	-0.544726	-0.992692
gi|110755961|ref|XP_001121346.1|cuticle protein	0.0857143	0.142934	-1.12983	0.5	-1.32	0.871166	0.425432	0.5	1.0103
gi|110770725|ref|XP_001123239.1|pyruvate carboxylase	0.0857143	1.4564	-0.0856892	0.5	0.801229	-0.525638	-0.276289	0.5	-1.37002
gi|60115688|ref|NP_001012431.1|venom protein	0.0857143	-1.285	0.238589	0.5	-1.15396	1.19454	0.620126	0.5	0.385705
gi|94158810|ref|NP_001035314.1|odorant binding protein 13, larv_old-high, pup_yng-high, pup_old-mid, PMID17065610	0.0857143	0.5	0.390503	0.960301	1.22788	0.5	-0.763559	-1.21357	-0.601556
gi|110755489|ref|XP_001121720.1|chitin-binding protein	0.114286	1.64825	-0.306333	1.20295	0.0176191	0.256362	-1.06868	-0.838441	-0.911732
gi|110755774|ref|XP_001122876.1|PREDICTED: hypothetical protein	0.114286	1.46904	1.0638	0.314542	-0.68156	0.306811	-0.159291	-0.73744	-1.5759
gi|110755784|ref|XP_001119886.1|ribosomal protein	0.114286	-0.936856	-0.138723	-0.473254	-0.796176	-0.748583	1.83107	0.114048	1.14847
gi|110760290|ref|XP_393687.3|PREDICTED: similar to CG30084-PC, isoform C	0.114286	-0.987344	0.425875	-0.814757	-0.993214	0.951802	1.78027	-0.0194009	-0.343232
gi|110761835|ref|XP_393321.3|proteasome subunit	0.114286	-1.18644	0.209721	-0.939112	-0.495703	-0.37616	1.95483	0.652043	0.180822
gi|110761968|ref|XP_625056.2|enolase	0.114286	0.705356	-0.728551	1.38408	0.987682	-0.685665	-1.19008	0.499218	-0.972039
gi|110765081|ref|XP_623502.2|pyruvate dehydrogenase	0.114286	-1.07316	-0.121642	-0.463775	-0.296753	2.32494	0.0985433	-0.287622	-0.180533
gi|62526112|ref|NP_001014993.1|elongation factor 1a	0.114286	1.39909	0.199318	-0.50258	1.15559	-1.33872	-0.90511	0.63001	-0.637601
gi|66523051|ref|XP_393234.2|aldehyde dehydrogenase	0.114286	1.25505	0.646303	-0.474692	0.958439	-1.32442	0.31092	0.046248	-1.41785
gi|66546653|ref|XP_623225.1|Rho1, adhesion, attachment, motility regulation PMID12070092	0.114286	-0.704791	0.154673	-0.596018	-0.771821	-0.558262	1.96295	-0.528175	1.04145
gi|110757116|ref|XP_001121522.1|mitochondrial outer membrane translocase	0.142857	-0.811761	-1.08534	0.5	0.243073	1.54039	-0.545157	0.5	0.658788
gi|110777963|ref|XP_001121060.1|pyruvate carboxylase	0.142857	1.22754	-0.642066	0.5	1.34854	-0.550103	-0.72466	0.5	-0.659245
gi|48120572|ref|XP_396465.1|NADH dehydrogenase	0.142857	-1.76597	-0.442139	0.322278	0.5	0.579476	1.09641	0.209945	0.5
gi|66509333|ref|XP_392381.2|cathepsin F	0.142857	0.5	-0.428788	-0.850883	-1.03413	0.5	1.6798	0.315903	0.318102
gi|66517758|ref|XP_623474.1|carbonyl reductase	0.142857	1.87548	-0.374782	0.5	0.356204	-0.686809	-0.413305	0.5	-0.756784
gi|66519157|ref|XP_393468.2|proteasome subunit	0.142857	0.5	-1.313	0.490059	-0.646973	0.5	-0.632853	1.10608	0.996685
gi|66525473|ref|XP_623901.1|calponin	0.142857	0.398892	0.402875	0.5	1.46582	-1.16494	-0.0198527	0.5	-1.0828
gi|110759502|ref|XP_624798.2|glycogenin	0.171429	0.5	-1.37102	-0.0911003	0.5	0.5	0.584211	0.877904	0.5
gi|110763326|ref|XP_392086.2|thioredoxin peroxidase	0.171429	0.5	-0.744849	-0.977874	0.5	0.5	0.810989	0.911734	0.5
gi|110764472|ref|XP_001119959.1|peptidase, for epidermal integrity PMID8639621	0.171429	-0.827999	0.5	0.5	-0.901913	0.9133	0.5	0.5	0.816612
gi|48097744|ref|XP_391943.1|juvenile hormone esterase	0.171429	0.5	0.183641	-1.46422	0.5	0.5	0.605642	0.674936	0.5
gi|66506431|ref|XP_624851.1|CoA ligase	0.171429	0.5	-0.555144	0.5	-1.09784	0.5	1.07184	0.5	0.581146
gi|66541614|ref|XP_624467.1|aldose-1-epimerase(mutarotase) PMID:17069632, 14764091	0.171429	-0.56907	0.5	0.5	-1.08345	1.08787	0.5	0.5	0.564655
gi|66546799|ref|XP_624781.1|ribosomal protein	0.171429	0.5	-1.2479	0.5	-0.36532	0.5	0.743142	0.5	0.870076
gi|66552230|ref|XP_393559.2|proteasome subunit	0.171429	0.5	0.889265	0.5	0.777622	0.5	-0.505377	0.5	-1.16151
gi|66554916|ref|XP_624870.1|short-chain dehydrogenase	0.171429	0.787775	0.936607	0.5	0.5	-0.950028	-0.774354	0.5	0.5
gi|66565249|ref|XP_625027.1|elongation factor 1b	0.171429	0.5	0.755835	0.5	0.945331	0.5	-0.640726	0.5	-1.06044
gi|110748949|ref|XP_623342.2|aldolase	0.2	1.43865	-0.196314	-0.0134258	0.425205	1.29268	-0.701507	-1.23885	-1.00643
gi|110749732|ref|XP_001121241.1|best resembles XP_001349505.1 (Paramecium), hi lvl in d5 larv hemo	0.2	0.716911	-0.395323	1.71039	-0.267536	0.93213	-0.925961	-1.02486	-0.745747
gi|110758758|ref|XP_392490.3|retinoid and fatty acid binding protein	0.2	2.11643	-0.351648	-0.607697	0.939173	-0.60631	-0.646359	-0.374231	-0.469356
gi|48096130|ref|XP_394614.1|aldehyde dehydrogenase	0.2	1.58839	0.158588	-0.80103	1.45513	-0.814977	-0.18328	-0.626989	-0.775834
gi|48096664|ref|XP_394745.1|acyl-CoA dehydrogenase	0.2	0.87015	-1.20983	0.42166	1.45317	-0.0969292	-1.56725	-0.0238703	0.152905
gi|48105655|ref|XP_395976.1|PREDICTED: similar to CG33257-PA	0.2	1.51231	-0.47478	-0.371117	1.62745	-0.444517	-0.153834	-0.993645	-0.701861
gi|58585146|ref|NP_001011603.1|arginine kinase	0.2	1.2002	0.850054	1.10868	-0.950013	-0.298948	0.251687	-1.40955	-0.752108
gi|66504263|ref|XP_396615.2|progesterone receptor	0.2	-1.44295	0.556667	-1.42768	0.126461	-0.176498	1.35312	0.806055	0.204831
gi|66512039|ref|XP_392432.2|sterol carrier	0.2	0.366236	1.74013	-0.753586	1.0917	-1.16935	-0.727528	-0.148311	-0.39929
gi|66514614|ref|XP_396769.2|imaginal disc growth factor	0.2	0.442641	-1.69108	-1.27474	0.185069	1.28415	-0.0302883	0.695985	0.388258
gi|66514697|ref|XP_392501.2|calponin, inhibitor of ATPase activity in smooth muscle myosin	0.2	0.532151	0.84855	1.1307	-0.490474	0.770265	-0.0249138	-1.21336	-1.55292
gi|66520256|ref|XP_393789.2|electron transfer beta polypeptide	0.2	0.577987	-0.548142	1.089	1.02937	-1.54343	-0.42764	-0.965839	0.788691
gi|66525345|ref|XP_396922.2|aminooxidase	0.2	1.61737	-0.876119	0.141123	1.03376	0.602357	-0.956664	-0.657976	-0.903858
gi|66530142|ref|XP_623083.1|ATP citrate lyase	0.2	-0.68669	1.27829	-0.514065	-1.42935	0.211374	1.55712	-0.332875	-0.0838124
gi|66535957|ref|XP_624293.1|glycerol-3-phosphate dehydrogenase	0.2	-1.05357	-0.986655	-0.658065	1.20893	0.684599	1.49283	-0.134252	-0.553818
gi|66547760|ref|XP_392684.2|dihydropteridine reductase	0.2	0.159779	-0.573446	0.282202	2.28437	-0.285617	-0.885112	-0.503024	-0.479157
gi|66548188|ref|XP_393445.2|thioredoxin peroxidase	0.2	-1.7211	-0.0252774	-0.171712	-0.471277	1.10823	-0.65861	0.621769	1.31798
gi|66548684|ref|XP_624390.1|pyruvate kinase	0.2	-0.14383	-0.81619	1.5104	1.28906	0.47013	-1.16711	-0.31201	-0.830445
gi|94400901|ref|NP_001035349.1|alpha-glucosidase	0.2	-0.183598	-1.1172	-0.52873	-0.590362	-0.68217	0.131931	1.7985	1.17163
gi|110755772|ref|XP_001122872.1|apidermin 2 (PMID: 17244541)	0.228571	0.206883	-0.768922	0.5	-0.985945	1.74591	-0.50274	0.5	0.304811
gi|110757696|ref|XP_001121130.1|S-adenosyl-L-homocysteine hydrolase	0.228571	-1.01202	0.041574	0.5	-0.491123	-0.781518	1.67218	0.5	0.57091
gi|110760324|ref|XP_391840.3|acyl-CoA dehydrogenase	0.228571	-0.732374	0.583472	0.5	-1.7021	0.833311	0.425778	0.5	0.591911
gi|110766149|ref|XP_393642.3|adenylate cyclase-associated protein	0.228571	0.855453	1.21735	0.5	-0.723942	-1.0757	0.594085	0.5	-0.867245
gi|48141571|ref|XP_393558.1|sugar phosphatase	0.228571	1.26623	-0.514714	0.658087	0.5	0.586172	-0.571556	-1.42422	0.5
gi|66513481|ref|XP_394434.2|ubiquitin-activating enzyme E1	0.228571	1.26777	0.877194	-0.8757	0.5	-1.27504	0.342506	-0.33673	0.5
gi|66519936|ref|XP_393806.2|hydroxyacyl-CoA dehydrogenase	0.228571	-0.139734	0.437287	0.5	-1.23251	-1.06044	0.719439	0.5	1.27595
gi|66525867|ref|XP_396960.2|solute carrier	0.228571	-1.2759	0.5	0.07338	-0.610293	1.70495	0.5	0.255907	-0.148044
gi|66534660|ref|XP_624682.1|glutathione S transferase	0.228571	1.61457	-0.841147	0.5	0.680006	-1.02127	-0.007676	0.5	-0.424481
gi|66535270|ref|XP_392681.2|oxoacidtransferase	0.228571	0.803173	-0.837986	0.5	-1.11509	1.0139	-0.760253	0.5	0.896256
gi|66555437|ref|XP_393371.2|myosin regulatory light chain	0.228571	-0.679992	-0.017809	0.5	-1.04511	-0.314301	0.244322	0.5	1.81289
gi|110758189|ref|XP_001121897.1|carboxylesterase	0.314286	0.5	-0.409516	0.5	1.49676	0.5	-0.52182	0.5	-0.565425
gi|110759146|ref|XP_001119949.1|cytochrome reductase, Drosophila role in midgut PMID16756551	0.314286	-1.36484	0.5	0.5	0.0294073	1.01748	0.5	0.5	0.317948
gi|110760444|ref|XP_397488.2|PREDICTED: hypothetical protein	0.314286	0.5	0.5	1.42196	-0.154339	0.5	0.5	-0.359251	-0.908373
gi|110760845|ref|XP_392696.3|esterase or lipase	0.314286	0.5	0.5	0.248339	1.30994	0.5	0.5	-0.714768	-0.843507
gi|110761827|ref|XP_001120036.1|fasciclin	0.314286	-0.000644058	0.5	0.5	1.40154	-0.865436	0.5	0.5	-0.535457
gi|110763383|ref|XP_395041.3|PREDICTED: similar to CG4893-PA isoform 1	0.314286	-0.855105	0.5	0.5	-0.321153	1.44658	0.5	0.5	-0.270319
gi|110764629|ref|XP_392845.3|mannose-1-phosphate guanylyltransferase	0.314286	0.5	0.434684	0.5	0.753957	0.5	0.282083	0.5	-1.47072
gi|48097366|ref|XP_393761.1|Ran	0.314286	-0.643665	-0.569434	0.5	0.5	1.47994	-0.266846	0.5	0.5
gi|48103506|ref|XP_392870.1|thioredoxin	0.314286	0.375524	0.825648	0.5	0.5	-1.45378	0.252609	0.5	0.5
gi|48138819|ref|XP_393426.1|vesicle-associated membrrane protein	0.314286	-0.857163	-0.49977	0.5	0.5	1.41835	-0.0614216	0.5	0.5
gi|66505131|ref|XP_624404.1|PREDICTED: similar to igloo CG18285-PA, isoform A	0.314286	0.261598	0.5	1.22247	0.5	-1.15186	0.5	-0.33221	0.5
gi|66512983|ref|XP_393293.2|juvenile hormone esterase	0.314286	1.08818	0.451368	0.5	0.5	-0.307707	-1.23184	0.5	0.5
gi|66523907|ref|XP_393976.2|guanine nucleotide-binding protein beta 3 (g protein beta3)	0.314286	-0.63695	0.5	-0.635265	0.5	1.46721	0.5	-0.194997	0.5
gi|66524293|ref|XP_393965.2|ribosomal protein	0.314286	0.5	0.5	0.260212	-1.47224	0.5	0.5	0.729047	0.482985
gi|66532627|ref|XP_396817.2|glutamate synthase	0.314286	1.37739	0.0831666	0.5	0.5	-0.851289	-0.609263	0.5	0.5
gi|66533395|ref|XP_393300.2|chaperonin	0.314286	0.5	-0.197166	0.5	-1.16894	0.5	1.2582	0.5	0.107905
gi|66538420|ref|XP_624088.1|PREDICTED: similar to Putative actin-interacting protein 1 (AIP1)	0.314286	0.81238	0.5	0.5	0.382281	0.262987	0.5	0.5	-1.45765
gi|66557450|ref|XP_397056.2|Rab protein 14	0.314286	-0.271694	0.5	0.5	1.47457	-0.482366	0.5	0.5	-0.720513
gi|94400899|ref|NP_001035346.1|troponin I	0.314286	0.5	-0.122315	0.5	-1.23935	0.5	0.169952	0.5	1.19171
gi|110751295|ref|XP_623197.2|GDP dissociation inhibitor	0.342857	1.11472	-0.080336	-0.85502	1.93319	-0.518002	-0.517959	-0.24972	-0.826869
gi|110755329|ref|XP_001121746.1|PREDICTED: hypothetical protein	0.342857	-0.00268188	-0.0797034	0.562658	-0.0689489	2.08829	-1.16043	-0.854037	-0.485147
gi|110757651|ref|XP_392405.3|heat shock protein	0.342857	-0.190593	0.0907153	-1.06119	-0.302224	-1.05982	2.09917	-0.0313008	0.455251
gi|110761364|ref|XP_001121589.1|alpha-actinin	0.342857	-0.781493	-0.263371	-0.952044	0.164121	-0.354378	2.27131	0.179961	-0.264109
gi|110764492|ref|XP_001121974.1|acetyl-CoA acetyltransferase	0.342857	1.4075	-0.435349	-0.675139	1.73432	-0.0143969	-0.751683	-0.627579	-0.637678
gi|110764717|ref|XP_623673.2|isocitrate dehydrogenase	0.342857	-0.54444	-0.421282	2.17436	0.396848	0.00351663	-1.14171	0.104061	-0.571353
gi|110767398|ref|XP_397196.3|proteasome subunit	0.342857	-1.08814	0.323643	-1.07508	0.75235	-0.201972	-1.04862	0.92783	1.41
gi|110770269|ref|XP_624225.2|long-chain acyl-CoA synthetase	0.342857	1.19679	-1.39861	-0.898205	-1.10497	0.399105	0.146658	0.714369	0.944856
gi|110777113|ref|XP_001123234.1|catalase	0.342857	1.39068	-0.718362	-0.101586	1.67279	-0.991212	-0.646028	-0.0222875	-0.584
gi|48096996|ref|XP_391823.1|cytochrome c	0.342857	-0.967862	-0.876463	0.343244	0.107021	2.09464	-0.343483	-0.724689	0.367595
gi|48129806|ref|XP_396656.1|ezrin-radixin-moesin-binding phosphoprotein	0.342857	0.413523	0.636038	0.0912274	0.327631	-0.19203	-2.29504	0.0164395	1.00221
gi|48142692|ref|XP_393605.1|glyceraldehyde 3-phosphate dehydrogenase	0.342857	0.458052	-0.625349	1.76956	0.350308	0.641096	-1.32939	-0.342647	-0.921628
gi|58531215|ref|NP_001010975.1|translocase, ATP	0.342857	-1.16844	1.38099	-0.652281	-0.621191	0.877622	1.25003	-0.618583	-0.44814
gi|58585086|ref|NP_001011572.1|transferrin	0.342857	-0.14472	-0.0525706	-0.48988	2.44223	-0.454696	-0.453707	-0.443589	-0.403066
gi|58585106|ref|NP_001011583.1|odorant binding protein ASP3	0.342857	-0.00390136	-0.991893	-0.448115	-0.480602	1.98203	-1.06004	0.379436	0.623091
gi|58585196|ref|NP_001011627.1|prophenoloxidase	0.342857	0.144131	0.354209	-0.715698	1.39538	1.24269	-0.138299	-0.804816	-1.4776
gi|66499293|ref|XP_623552.1|glucose-6-phosphate isomerase	0.342857	1.15637	-1.05017	0.0259169	1.62896	0.149569	-1.27094	-0.14168	-0.49803
gi|66505480|ref|XP_623065.1|succinate dehydrogenase	0.342857	-0.734862	-0.750819	-0.594655	-0.478074	1.44864	1.57978	0.316977	-0.786986
gi|66507096|ref|XP_397526.2|axon growth repellent (Slit)	0.342857	-0.621312	2.31531	-0.698309	-0.624792	0.0326877	0.326928	-0.381677	-0.348835
gi|66512107|ref|XP_395163.2|proteasome subunit	0.342857	-1.34195	-0.596527	-0.696036	1.69725	-0.0110438	0.0809862	1.17372	-0.306402
gi|66515272|ref|XP_623495.1|ATP synthase component	0.342857	-0.858034	1.40068	-0.429252	-1.03469	-0.65785	1.5024	0.459162	-0.382415
gi|66519842|ref|XP_391905.2|proteasome subunit	0.342857	-0.669928	-0.130418	-1.27426	0.208395	1.02007	-0.0293311	-0.87421	1.74968
gi|66524882|ref|XP_392060.2|phosphatidylethanolamine-binding protein	0.342857	-0.801626	-0.266802	0.980823	1.76486	-0.988436	-1.04968	-0.00057026	0.361433
gi|66525858|ref|XP_394112.2|fumarylacetoacetate hydrolase	0.342857	-1.12207	-0.807183	1.37762	-1.30063	-0.109737	0.908103	0.294708	0.75919
gi|66534671|ref|XP_393475.2|estradiol 17 beta-dehydrogenase	0.342857	1.50295	0.226586	-1.2121	1.33037	-0.715941	0.0814806	-0.294095	-0.919251
gi|66541426|ref|XP_624341.1|proteasome subunit	0.342857	-1.8852	-0.889668	-0.278471	1.06777	-0.0025298	0.389668	0.860417	0.738017
gi|66545506|ref|XP_392689.2|calreticulin	0.342857	0.366555	1.01581	-1.26871	1.59089	-0.384625	0.332409	-1.01284	-0.639496
gi|66546988|ref|XP_393651.2|alcohol dehydrogenase	0.342857	0.09278	-0.431737	-0.290654	2.03536	-1.13676	-0.669492	0.81555	-0.415051
gi|66547108|ref|XP_393026.2|glucosamine-6-phosphate isomerase	0.342857	-0.757907	0.745335	-0.0669085	1.74691	-0.675702	0.736886	-0.464135	-1.26448
gi|66547447|ref|XP_624910.1|heat shock protein 10	0.342857	-0.42692	-0.407386	2.07724	-1.41929	-0.259656	-0.202387	0.39087	0.24753
gi|66550890|ref|XP_625114.1|phosphoglyceromutase	0.342857	-0.834277	-0.767012	1.77586	-0.849257	1.23164	-0.531373	-0.156238	0.130664
gi|66551272|ref|XP_624009.1|alcohol dehydrogenase	0.342857	-0.769775	1.29374	-0.727358	-1.46757	-0.236345	0.670836	-0.00649201	1.24296
gi|71480056|ref|NP_853560.2|deformed wing virus polyprotein	0.342857	2.32613	-0.361377	-0.498523	0.326729	-0.80373	-0.616992	-0.246494	-0.125746
gi|94158626|ref|NP_001035323.1|cytochrome P450	0.342857	-0.691129	1.05356	-0.57921	-0.641624	-0.614154	2.02636	-0.157486	-0.396318
gi|94158822|ref|NP_001035313.1|odorant binding protein 14	0.342857	-0.703425	-0.980728	-0.405817	0.308833	-0.667176	-0.442529	1.92701	0.963828
gi|110768448|ref|XP_624843.2|filamin A	0.371429	1.67281	-1.06494	0.59376	0.5	-0.0115829	-0.536623	-0.653421	0.5
gi|66508940|ref|XP_397201.2|glycoprotein, mitochondrial	0.371429	-0.605127	-0.875119	0.316951	0.5	-1.07087	0.86706	1.36711	0.5
gi|110756048|ref|XP_001120251.1|PREDICTED: hypothetical protein	0.4	-0.479894	-0.0469882	0.5	-0.863989	0.417894	-0.812171	0.5	1.78515
gi|110757143|ref|XP_001122011.1|easter	0.4	1.92139	-0.577126	0.5	0.198797	-0.408604	-0.817461	0.5	-0.316992
gi|110759197|ref|XP_001120985.1|cytochrome b5	0.4	-1.74131	0.5	0.709551	-0.67164	0.513851	0.5	0.739186	0.450364
gi|110759728|ref|XP_395289.3|aldehyde dehydrogenase	0.4	1.2736	-0.69691	0.5	0.602159	-1.1131	0.769778	0.5	-0.835525
gi|110762076|ref|XP_625049.2|protein kinase c inhibitor	0.4	0.5	-0.759484	0.387817	1.76022	0.5	-0.715012	0.130326	-0.803863
gi|110762892|ref|XP_397348.3|tyrosyl tRNA synthetase	0.4	1.94736	-0.64948	0.5	0.0957095	-0.183767	-0.530109	0.5	-0.679715
gi|110777801|ref|XP_001120025.1|Rab7	0.4	0.669861	-0.511123	0.921349	0.5	0.645456	-1.73907	0.0135253	0.5
gi|48139441|ref|XP_397008.1|dicarbonyl l-xylulose reductase	0.4	-0.21328	-0.206227	1.8266	0.5	-0.622224	0.271021	-1.05589	0.5
gi|58585076|ref|NP_001011563.1|juvenile hormone esterase	0.4	1.53708	-0.706442	0.5	0.441306	-1.25044	-0.446498	0.5	0.424995
gi|66504157|ref|XP_624591.1|PREDICTED: similar to CG4666-PA	0.4	0.5	0.150001	-1.47687	0.193024	0.5	1.52544	0.225776	-0.617379
gi|66511001|ref|XP_394645.2|Hsc70 interacting protein	0.4	0.292915	-0.62066	0.5	1.86828	-0.153817	-0.856695	0.5	-0.530024
gi|66513627|ref|XP_623997.1|Rab11	0.4	-1.14277	-0.414527	0.5	0.7951	0.854692	0.991848	0.5	-1.08434
gi|66514422|ref|XP_397069.2|anterior fat body protein	0.4	1.91078	-0.0143372	0.5	-0.412945	-0.94284	-0.537796	0.5	-0.00286545
gi|66517761|ref|XP_392905.2|cAMP-dependent protein kinase R2	0.4	-0.170068	-0.249167	0.5	1.95181	-0.693519	-0.0545411	0.5	-0.784519
gi|66530338|ref|XP_396126.2|phosphoserine aminotransferase	0.4	0.458228	1.82404	0.5	-0.491944	-0.445151	-0.429702	0.5	-0.915473
gi|66554156|ref|XP_625078.1|ATP synthase component	0.4	-1.14018	0.268323	-0.805833	0.5	1.72065	0.0709078	-0.113869	0.5
gi|110750672|ref|XP_001120585.1|cuticle protein	0.485714	-0.724286	-0.780915	1.37596	-0.952648	-0.32906	-0.76504	1.04468	1.1313
gi|110751158|ref|XP_001120072.1|actin depolymerizing factor	0.485714	1.83371	-0.672887	0.11034	-0.24802	0.989622	-1.3901	-0.259178	-0.363492
gi|110758921|ref|XP_395614.3|heat shock protein 90	0.485714	-0.0537182	0.776134	-1.41228	-0.592438	-1.09568	1.5575	0.202469	0.61801
gi|110759577|ref|XP_001120801.1|cytochrome b5	0.485714	-1.25322	-1.45594	0.183722	0.533134	1.65888	-0.0596888	-0.0853852	0.478491
gi|110760701|ref|XP_001120471.1|hydroxyacyl-CoA dehydrogenase	0.485714	0.5	-1.22566	0.5	0.220368	0.5	1.18963	0.5	-0.18433
gi|110762211|ref|XP_001121814.1|CoA ligase	0.485714	0.5	-0.322951	0.5	1.39582	0.5	-0.105235	0.5	-0.967633
gi|110764331|ref|XP_392880.3|alpha-glucosidase	0.485714	0.5	-0.922678	0.5	-0.113421	0.5	-0.376112	0.5	1.41221
gi|110766073|ref|XP_395379.3|fatty acyl-CoA reductase 2	0.485714	-0.982001	1.39135	-0.350668	-0.712125	-0.720345	1.69359	-0.0344781	-0.285319
gi|110766107|ref|XP_001123002.1|guanine deaminase	0.485714	0.5	0.184266	0.90615	0.5	0.5	-1.42567	0.335256	0.5
gi|110766509|ref|XP_001122345.1|bicaudal	0.485714	0.5	-0.246798	1.22184	0.5	0.5	-1.18424	0.209201	0.5
gi|110768236|ref|XP_393544.2|myosin light chain	0.485714	0.5	-0.790164	1.26923	0.5	0.5	-0.809599	0.330536	0.5
gi|110768510|ref|XP_001121905.1|disulfide isomerase	0.485714	1.95923	1.0051	-0.498919	-0.337674	-0.440454	-0.17433	-0.298581	-1.21437
gi|110773175|ref|XP_001123307.1|NADH dehydrogenase (ubiquinone) Fe-S protein 4	0.485714	0.5	0.5	-0.935516	0.225333	0.5	0.5	1.30952	-0.599333
gi|110774625|ref|XP_001123192.1|odorant binding protein 18	0.485714	-0.0892554	0.5	-0.844555	0.5	1.42679	0.5	-0.49298	0.5
gi|110775909|ref|XP_001122661.1|aspartate aminotransferase	0.485714	0.829338	0.298553	-0.854226	1.30038	-0.766919	-0.850683	1.13748	-1.09393
gi|48094341|ref|XP_392114.1|calponin, inhibitor of ATPase activity in smooth muscle myosin	0.485714	-0.168075	2.25952	-1.07699	0.270315	-0.604084	0.0468094	-0.391862	-0.335635
gi|48096138|ref|XP_392401.1|sorbitol dehydrogenase	0.485714	-0.499356	0.65285	1.46839	-0.537509	-1.03748	-1.23617	0.0618706	1.1274
gi|48098039|ref|XP_391994.1|aconitase	0.485714	1.43976	0.510931	0.215955	-1.00096	1.14138	-0.269906	-1.30743	-0.729741
gi|48102814|ref|XP_392811.1|isocitrate dehydrogenase	0.485714	2.44748	-0.281282	-0.202888	-0.548229	-0.590062	-0.368379	-0.207516	-0.249125
gi|48142173|ref|XP_393583.1|proteasome subunit	0.485714	-0.378203	-0.64193	-0.840743	0.618077	-0.562229	-0.515261	2.18057	0.139716
gi|58585174|ref|NP_001011615.1|hymenoptaecin	0.485714	0.5	-0.534299	1.43558	0.5	0.5	-0.802412	-0.098868	0.5
gi|66505914|ref|XP_623566.1|succinate dehydrogenase	0.485714	-0.0315995	-1.13164	0.5	0.5	1.30337	-0.14013	0.5	0.5
gi|66507623|ref|XP_393267.2|nucleosome remodeling factor	0.485714	-1.39686	0.935282	0.197034	-1.5331	0.466365	1.24319	0.138674	-0.050588
gi|66513527|ref|XP_392913.2|superoxide dismutase	0.485714	-0.492319	-1.43605	1.05973	0.0219464	1.56139	-1.03926	0.186981	0.137589
gi|66522386|ref|XP_391961.2|tropomyosin	0.485714	-0.971397	-0.18945	1.98033	-1.1539	-0.509693	-0.141083	0.458486	0.526702
gi|66522657|ref|XP_624590.1|fumarylacetoacetate hydrolase	0.485714	1.28024	-0.450615	0.5	0.5	-1.0527	0.22307	0.5	0.5
gi|66524360|ref|XP_393963.2|(metabolism) trehalase PMID:17069632	0.485714	0.484566	-1.388	0.5	0.5	0.9157	-0.0122683	0.5	0.5
gi|66525458|ref|XP_392078.2|calponin, inhibitor of ATPase activity in smooth muscle myosin	0.485714	-0.0948173	-0.0905686	0.114263	-0.308794	1.88928	-1.80304	0.072914	0.220762
gi|66532757|ref|XP_396249.2|3-hydroxyisobutyryl CoA hydrolase	0.485714	-1.22125	0.119358	0.5	0.5	1.21698	-0.115085	0.5	0.5
gi|66533113|ref|XP_397306.2|transaldolase	0.485714	1.96507	-1.25108	-0.343736	-0.721401	0.322832	0.503081	0.244643	-0.719408
gi|66534008|ref|XP_392616.2|ATPase inhibitor-like protein	0.485714	0.5	1.10239	0.5	-0.0346608	0.5	-1.31281	0.5	0.245086
gi|66540209|ref|XP_624722.1|electron transfer flavoprotein dehydrogenase	0.485714	-1.07629	0.5	0.5	0.206644	1.27766	0.5	0.5	-0.408013
gi|66546657|ref|XP_623282.1|disulfide isomerase	0.485714	0.736427	1.41578	-0.929226	0.0663498	-0.765288	1.21234	-0.762302	-0.974082
gi|66551115|ref|XP_623285.1|initiation factor, eIF4A	0.485714	0.30096	0.73908	0.5	0.5	-1.47457	0.434533	0.5	0.5
gi|66556287|ref|XP_625098.1|ATP synthase component, vacuolar	0.485714	0.5	0.5	-0.530212	1.48233	0.5	0.5	-0.291249	-0.660869
gi|66557994|ref|XP_395853.2|cytochrome c oxidase subunit	0.485714	0.5	0.5	-0.405943	1.45892	0.5	0.5	-0.250446	-0.802527
gi|66558612|ref|XP_394922.2|juvenile hormone epoxide hydrolase	0.485714	0.5	-0.930667	-0.0827972	0.5	0.5	-0.391446	1.40491	0.5
gi|66560290|ref|XP_392857.2|cathepsin D	0.485714	0.797857	-1.03938	-1.51248	0.902583	-0.138603	0.908407	-0.775624	0.857238
gi|94158711|ref|NP_001035297.1|odorant binding protein 17, expression see PMID17065610 RNA profile	0.485714	0.998425	-0.0863372	1.20024	-0.767212	1.22327	-0.495514	-1.23157	-0.841304
gi|94158718|ref|NP_001035296.1|odorant binding protein 21	0.485714	0.0268437	0.665208	1.79259	-1.30367	0.624445	-0.685143	-0.840302	-0.279965
gi|94400893|ref|NP_001035348.1|troponin T	0.485714	-0.786161	-0.0116509	0.561329	-0.985633	-0.656031	0.0164233	-0.27984	2.14156
gi|110750947|ref|XP_392617.3|IG Superfamily Genes (immune, Evans)	0.514286	1.02588	0.109355	0.5	0.271361	-0.607448	0.860122	0.5	-1.65927
gi|48097144|ref|XP_393701.1|signal peptidase complex subunit 2 homolog	0.514286	-0.703259	0.258574	0.5	1.47745	-0.75804	0.769096	0.5	-1.04382
gi|66500396|ref|XP_623393.1|tropomyosin	0.514286	-0.860602	0.799789	0.5	-1.08311	-0.478229	0.139449	0.5	1.48271
gi|66531434|ref|XP_624112.1|vacuolar and lysosomal proton pump	0.514286	-0.873986	1.16916	0.5	-0.880914	-0.629729	1.29982	0.5	-0.0843505
gi|48102233|ref|XP_392756.1|PREDICTED: similar to CG17233-PA, isoform A	0.542857	-0.464258	0.488534	0.5	-0.824715	-0.734977	1.80373	0.5	-0.268317
gi|48128110|ref|XP_393294.1|proteasome subunit	0.542857	0.348914	0.5	-0.93012	1.78483	-0.855485	0.5	-0.0416976	-0.306446
gi|66525954|ref|XP_623403.1|hexokinase	0.542857	-0.335063	-0.689418	0.5	-0.0763013	1.91127	-0.86634	0.5	0.0558536
gi|110749017|ref|XP_395915.3|short chain dehydrogenase	0.571429	-0.707107	0.5	0.5	0.5	0.707107	0.5	0.5	0.5
gi|110749036|ref|XP_393246.3|multiple inositol polyphosphate phosphatase	0.571429	0.5	-0.707107	0.5	0.5	0.5	0.707107	0.5	0.5
gi|110749616|ref|XP_001121111.1|PREDICTED: similar to Histone H1	0.571429	-0.707107	0.5	0.5	0.5	0.707107	0.5	0.5	0.5
gi|110750756|ref|XP_393575.3|HSP	0.571429	0.5	0.5	-0.707107	0.5	0.5	0.5	0.707107	0.5
gi|110750758|ref|XP_001120006.1|PREDICTED: similar to Protein lethal(2)essential for life (Protein Efl21)	0.571429	-0.707107	0.5	0.5	0.5	0.707107	0.5	0.5	0.5
gi|110750766|ref|XP_001120194.1|PREDICTED: similar to Protein lethal(2)essential for life (Protein Efl21)	0.571429	0.5	0.5	0.5	-0.707107	0.5	0.5	0.5	0.707107
gi|110750934|ref|XP_001121185.1|glucose-6-phosphate dehydrogenase	0.571429	-0.707107	0.5	0.5	0.5	0.707107	0.5	0.5	0.5
gi|110751224|ref|XP_624735.2|hypothetical protein	0.571429	0.707107	0.5	0.5	0.5	-0.707107	0.5	0.5	0.5
gi|110755974|ref|XP_001120250.1|N-acetylneuraminate pyruvate lyase	0.571429	0.5	0.707107	0.5	0.5	0.5	-0.707107	0.5	0.5
gi|110756003|ref|XP_001119835.1|heat shock protein 40	0.571429	0.498967	0.544983	0.5	-1.02952	-1.50902	0.742318	0.5	0.752278
gi|110756011|ref|XP_392578.3|PREDICTED: similar to Ank2 CG7462-PB, isoform B	0.571429	0.707107	0.5	0.5	0.5	-0.707107	0.5	0.5	0.5
gi|110756063|ref|XP_392328.3|PREDICTED: similar to Nidogen/entactin CG12908-PA, isoform A	0.571429	0.697541	-0.468259	0.5	-1.03346	-1.14351	1.07822	0.5	0.869463
gi|110756391|ref|XP_001120449.1|male sterility domain containing 2, isoform CRA_c	0.571429	0.707107	0.5	0.5	0.5	-0.707107	0.5	0.5	0.5
gi|110756965|ref|XP_001120140.1|Niemann-Pick type C2	0.571429	0.5	0.5	0.707107	0.5	0.5	0.5	-0.707107	0.5
gi|110757237|ref|XP_001121470.1|PREDICTED: hypothetical protein	0.571429	0.5	0.707107	0.5	0.5	0.5	-0.707107	0.5	0.5
gi|110757951|ref|XP_396692.2|Rap_like protein	0.571429	0.5	0.5	0.707107	0.5	0.5	0.5	-0.707107	0.5
gi|110758129|ref|XP_392465.3|ribonucleoprotein	0.571429	0.5	-0.707107	0.5	0.5	0.5	0.707107	0.5	0.5
gi|110758214|ref|XP_624638.2|PREDICTED: similar to Tudor-SN CG7008-PA	0.571429	-0.707107	0.5	0.5	0.5	0.707107	0.5	0.5	0.5
gi|110759016|ref|XP_624431.2|PREDICTED: similar to CG4420-PA	0.571429	0.707107	0.5	0.5	0.5	-0.707107	0.5	0.5	0.5
gi|110759540|ref|XP_392544.3|elongation factor 1d	0.571429	0.5	0.5	0.5	0.707107	0.5	0.5	0.5	-0.707107
gi|110760029|ref|XP_001121953.1|PREDICTED: similar to CG5174-PA, isoform A, partial	0.571429	0.5	0.5	0.707107	0.5	0.5	0.5	-0.707107	0.5
gi|110760210|ref|XP_001121882.1|ATP synthase component	0.571429	-0.707107	0.5	0.5	0.5	0.707107	0.5	0.5	0.5
gi|110760259|ref|XP_393694.3|PREDICTED: similar to Limpet CG32171-PD, isoform D	0.571429	0.5	0.707107	0.5	0.5	0.5	-0.707107	0.5	0.5
gi|110761334|ref|XP_625289.2|similar to Gly-rich Mycobacterium ulcerans PE–PGRS domain protein	0.571429	0.5	0.707107	0.5	0.5	0.5	-0.707107	0.5	0.5
gi|110762227|ref|XP_001122095.1|Trypsin-like protease	0.571429	0.5	0.5	0.5	-0.707107	0.5	0.5	0.5	0.707107
gi|110762466|ref|XP_001120326.1|PREDICTED: similar to CG8192-PA	0.571429	0.707107	0.5	0.5	0.5	-0.707107	0.5	0.5	0.5
gi|110762641|ref|XP_624044.2|ferritin subunit	0.571429	-0.830514	0.907503	0.5	-0.975731	-0.910354	0.718169	0.5	1.09093
gi|110762648|ref|XP_395130.3|trans-2-enoyl-CoA reductase	0.571429	0.707107	0.5	0.5	0.5	-0.707107	0.5	0.5	0.5
gi|110762877|ref|XP_624330.2|prohibitin	0.571429	0.5	0.5	0.5	0.707107	0.5	0.5	0.5	-0.707107
gi|110763453|ref|XP_001121450.1|heparanase-like protein	0.571429	0.707107	0.5	0.5	0.5	-0.707107	0.5	0.5	0.5
gi|110763502|ref|XP_001122207.1|PREDICTED: similar to CG18410-PA	0.571429	0.5	0.5	0.707107	0.5	0.5	0.5	-0.707107	0.5
gi|110764370|ref|XP_001120728.1|NADH-ubiquinone oxidoreductase	0.571429	0.5	-0.707107	0.5	0.5	0.5	0.707107	0.5	0.5
gi|110765019|ref|XP_001123180.1|PGRP	0.571429	0.707107	0.5	0.5	0.5	-0.707107	0.5	0.5	0.5
gi|110765059|ref|XP_001121730.1|thioredoxin	0.571429	0.707107	0.5	0.5	0.5	-0.707107	0.5	0.5	0.5
gi|110766006|ref|XP_397543.3|PREDICTED: hypothetical protein	0.571429	0.5	-0.707107	0.5	0.5	0.5	0.707107	0.5	0.5
gi|110767655|ref|XP_624951.2|PREDICTED: similar to eIF-5A CG3186-PA, isoform A	0.571429	0.5	0.5	0.5	0.707107	0.5	0.5	0.5	-0.707107
gi|110768566|ref|XP_001122588.1|PREDICTED: similar to boca CG30498-PA, partial	0.571429	-0.707107	0.5	0.5	0.5	0.707107	0.5	0.5	0.5
gi|110768979|ref|XP_001122440.1|annexin	0.571429	0.5	-0.707107	0.5	0.5	0.5	0.707107	0.5	0.5
gi|110772198|ref|XP_001121022.1|PREDICTED: similar to CG32446-PA	0.571429	0.5	0.5	0.5	0.707107	0.5	0.5	0.5	-0.707107
gi|110773801|ref|XP_001123335.1|Aldose 1-epimerase.	0.571429	0.5	0.707107	0.5	0.5	0.5	-0.707107	0.5	0.5
gi|110773874|ref|XP_393002.2|PREDICTED: similar to AU RNA binding protein/enoyl-Coenzyme A hydratase isoform 1	0.571429	0.5	0.707107	0.5	0.5	0.5	-0.707107	0.5	0.5
gi|48094929|ref|XP_392209.1|apoptosis-linked gene 2	0.571429	0.5	0.5	0.5	-0.707107	0.5	0.5	0.5	0.707107
gi|48095159|ref|XP_394370.1|serine protease	0.571429	0.707107	0.5	0.5	0.5	-0.707107	0.5	0.5	0.5
gi|48095960|ref|XP_392368.1|cytochrome c	0.571429	0.5	0.5	0.5	0.707107	0.5	0.5	0.5	-0.707107
gi|48096291|ref|XP_394657.1|ubiquinol cytochrome c reductase	0.571429	-0.707107	0.5	0.5	0.5	0.707107	0.5	0.5	0.5
gi|48096523|ref|XP_392479.1|14-3-3 protein	0.571429	0.5	0.5	0.5	-0.707107	0.5	0.5	0.5	0.707107
gi|48097857|ref|XP_391959.1|prohibitin	0.571429	0.5	0.5	-0.707107	0.5	0.5	0.5	0.707107	0.5
gi|48098081|ref|XP_393969.1|cytochrome P450	0.571429	0.707107	0.5	0.5	0.5	-0.707107	0.5	0.5	0.5
gi|48099112|ref|XP_394866.1|Glycosylasparaginase (PMID: 17157318)	0.571429	0.5	-0.707107	0.5	0.5	0.5	0.707107	0.5	0.5
gi|48121613|ref|XP_393238.1|Rho GDP dissociation inhibitor	0.571429	0.707107	0.5	0.5	0.5	-0.707107	0.5	0.5	0.5
gi|48128966|ref|XP_396639.1|NADH-cytochrome b5 reductase	0.571429	-0.707107	0.5	0.5	0.5	0.707107	0.5	0.5	0.5
gi|48141273|ref|XP_397202.1|PREDICTED: similar to HMG Coenzyme A synthase CG4311-PA, isoform A	0.571429	0.5	0.707107	0.5	0.5	0.5	-0.707107	0.5	0.5
gi|58585108|ref|NP_001011580.1|major royal jelly protein 2	0.571429	0.5	0.707107	0.5	0.5	0.5	-0.707107	0.5	0.5
gi|58585170|ref|NP_001011610.1|major royal jelly protein 4	0.571429	0.5	0.707107	0.5	0.5	0.5	-0.707107	0.5	0.5
gi|58585172|ref|NP_001011614.1|venom protein	0.571429	0.5	0.5	-0.707107	0.5	0.5	0.5	0.707107	0.5
gi|58585222|ref|NP_001011640.1|juvenile hormone binding protein	0.571429	-0.707107	0.5	0.5	0.5	0.707107	0.5	0.5	0.5
gi|58585252|ref|NP_001011653.1|troponin C	0.571429	0.5	0.5	0.5	-0.707107	0.5	0.5	0.5	0.707107
gi|66499419|ref|XP_394245.2|aminopeptidase, puromycin-sensitive	0.571429	0.5	0.5	0.5	0.707107	0.5	0.5	0.5	-0.707107
gi|66500045|ref|XP_392780.2|eIF3-2b	0.571429	0.5	0.5	-0.707107	0.5	0.5	0.5	0.707107	0.5
gi|66500174|ref|XP_394187.2|nucleoplasmin	0.571429	0.5	0.5	0.5	-0.707107	0.5	0.5	0.5	0.707107
gi|66500225|ref|XP_396399.2|glutamate semialdehyde dehydrogenase	0.571429	0.5	0.5	0.5	-0.707107	0.5	0.5	0.5	0.707107
gi|66500583|ref|XP_394164.2|PREDICTED: similar to Flavin-containing monooxygenase 1 CG3006-PA	0.571429	0.707107	0.5	0.5	0.5	-0.707107	0.5	0.5	0.5
gi|66503826|ref|XP_392190.2|PREDICTED: similar to CG6910-PA	0.571429	0.5	0.5	0.5	-0.707107	0.5	0.5	0.5	0.707107
gi|66504360|ref|XP_392760.2|ATP synthase component	0.571429	0.5	-0.707107	0.5	0.5	0.5	0.707107	0.5	0.5
gi|66509122|ref|XP_394574.2|carbohydrate kinase	0.571429	0.5	0.707107	0.5	0.5	0.5	-0.707107	0.5	0.5
gi|66510448|ref|XP_395444.2|beta-glucosidase (glucocerebrosidase)	0.571429	0.707107	0.5	0.5	0.5	-0.707107	0.5	0.5	0.5
gi|66512838|ref|XP_393341.2|amphiphysin	0.571429	0.5	0.5	-0.707107	0.5	0.5	0.5	0.707107	0.5
gi|66512887|ref|XP_393191.2|(metabolism) Inositol-1-(or 4-)monophosphatase PMID:17069632	0.571429	0.5	0.5	0.5	-0.707107	0.5	0.5	0.5	0.707107
gi|66513180|ref|XP_623441.1|NADH dehydrogenase	0.571429	0.5	0.5	0.5	-0.707107	0.5	0.5	0.5	0.707107
gi|66513649|ref|XP_623691.1|spectrin	0.571429	-0.743284	0.761047	0.5	-1.06746	-0.846251	1.27617	0.5	0.619771
gi|66514482|ref|XP_392499.2|PREDICTED: similar to CG3777-PB, isoform B	0.571429	0.5	0.707107	0.5	0.5	0.5	-0.707107	0.5	0.5
gi|66515350|ref|XP_396268.2|fatty acid synthase	0.571429	0.5	0.707107	0.5	0.5	0.5	-0.707107	0.5	0.5
gi|66515469|ref|XP_393284.2|PREDICTED: similar to CG17271-PA	0.571429	0.5	-0.707107	0.5	0.5	0.5	0.707107	0.5	0.5
gi|66515704|ref|XP_392535.2|PREDICTED: similar to kurtz CG1487-PA	0.571429	0.5	0.707107	0.5	0.5	0.5	-0.707107	0.5	0.5
gi|66517317|ref|XP_625060.1|ATP synthase component	0.571429	0.5	-0.707107	0.5	0.5	0.5	0.707107	0.5	0.5
gi|66517581|ref|XP_624935.1|PREDICTED: similar to arginase, type II, partial	0.571429	0.5	0.5	0.5	-0.707107	0.5	0.5	0.5	0.707107
gi|66518230|ref|XP_623818.1|alcohol dehydrogenase	0.571429	0.5	0.5	0.5	0.707107	0.5	0.5	0.5	-0.707107
gi|66519835|ref|XP_623788.1|sec14-like lipid binding	0.571429	0.707107	0.5	0.5	0.5	-0.707107	0.5	0.5	0.5
gi|66521464|ref|XP_396314.2|sugar transporter (monosaccharide), PMID17526853	0.571429	0.5	0.707107	0.5	0.5	0.5	-0.707107	0.5	0.5
gi|66522232|ref|XP_393900.2|isochorismatase	0.571429	0.5	0.5	0.5	0.707107	0.5	0.5	0.5	-0.707107
gi|66530010|ref|XP_625095.1|short-chain dehydrogenase	0.571429	0.5	0.707107	0.5	0.5	0.5	-0.707107	0.5	0.5
gi|66530257|ref|XP_396670.2|lamin, eye development	0.571429	0.5	0.5	0.5	-0.707107	0.5	0.5	0.5	0.707107
gi|66530377|ref|XP_395693.2|dihydrodiol dehydrogenase	0.571429	0.707107	0.5	0.5	0.5	-0.707107	0.5	0.5	0.5
gi|66532014|ref|XP_624340.1|glycerol-3-phosphate dehydrogenase, cytosolic	0.571429	-0.707107	0.5	0.5	0.5	0.707107	0.5	0.5	0.5
gi|66534614|ref|XP_393287.2|NADH dehydrogenase	0.571429	-0.707107	0.5	0.5	0.5	0.707107	0.5	0.5	0.5
gi|66534766|ref|XP_624987.1|cytochrome C oxidase	0.571429	-0.707107	0.5	0.5	0.5	0.707107	0.5	0.5	0.5
gi|66535330|ref|XP_623280.1|atlastin (GTP-binding protein)	0.571429	0.5	0.5	0.5	0.707107	0.5	0.5	0.5	-0.707107
gi|66540596|ref|XP_623090.1|chaperonin subunit	0.571429	0.5	0.5	-0.707107	0.5	0.5	0.5	0.707107	0.5
gi|66547438|ref|XP_624846.1|co-chaperone p23	0.571429	0.5	0.5	-0.707107	0.5	0.5	0.5	0.707107	0.5
gi|66548261|ref|XP_624343.1|succinyl-CoA synthetase	0.571429	0.5	0.5	0.5	0.707107	0.5	0.5	0.5	-0.707107
gi|66551610|ref|XP_392658.2|sorting nexin	0.571429	-0.707107	0.5	0.5	0.5	0.707107	0.5	0.5	0.5
gi|66551889|ref|XP_395981.2|disulfide isomerase	0.571429	0.5	0.5	-0.707107	0.5	0.5	0.5	0.707107	0.5
gi|66551967|ref|XP_624896.1|ribosomal protein	0.571429	0.5	-0.707107	0.5	0.5	0.5	0.707107	0.5	0.5
gi|66552237|ref|XP_623630.1|PREDICTED: similar to CG5651-PA, isoform A isoform 1	0.571429	0.5	0.5	0.5	0.707107	0.5	0.5	0.5	-0.707107
gi|66552871|ref|XP_624979.1|PREDICTED: similar to coated vesicle membrane protein	0.571429	-1.34051	-0.190587	0.5	0.589627	0.577896	1.28156	0.5	-0.917979
gi|66553147|ref|XP_624346.1|ATP synthase component, vacuolar	0.571429	0.707107	0.5	0.5	0.5	-0.707107	0.5	0.5	0.5
gi|66556661|ref|XP_623921.1|adenylate kinase	0.571429	0.5	-0.707107	0.5	0.5	0.5	0.707107	0.5	0.5
gi|66558413|ref|XP_624498.1|peptidyl-prolyl cis-trans isomerase	0.571429	0.5	0.707107	0.5	0.5	0.5	-0.707107	0.5	0.5
gi|66558942|ref|XP_623672.1|chaperonin	0.571429	0.5	0.707107	0.5	0.5	0.5	-0.707107	0.5	0.5
gi|66559541|ref|XP_392731.2|vesicle amine transport protein	0.571429	-0.707107	0.5	0.5	0.5	0.707107	0.5	0.5	0.5
gi|66561330|ref|XP_395366.2|phosphogluconate mutase	0.571429	-0.707107	0.5	0.5	0.5	0.707107	0.5	0.5	0.5
gi|66561488|ref|XP_624150.1|PREDICTED: similar to nitrilase family, member 2, partial	0.571429	0.707107	0.5	0.5	0.5	-0.707107	0.5	0.5	0.5
gi|66562752|ref|XP_397261.2|PREDICTED: similar to Ubiquitin-conjugating enzyme E2 L3 (Ubiquitin-protein ligase L3) (Ubiquitin carrier protein L3) (UbcM4)	0.571429	-0.707107	0.5	0.5	0.5	0.707107	0.5	0.5	0.5
gi|66563168|ref|XP_392720.2|alanine aminotransferase	0.571429	0.5	0.707107	0.5	0.5	0.5	-0.707107	0.5	0.5
gi|66565092|ref|XP_392925.2|PREDICTED: similar to vasa intronic gene CG4170-PA, isoform A	0.571429	0.5	0.5	-0.707107	0.5	0.5	0.5	0.707107	0.5
gi|66565839|ref|XP_395065.2|clathrin light chain	0.571429	0.5	0.707107	0.5	0.5	0.5	-0.707107	0.5	0.5
gi|66566441|ref|XP_397188.2|serpin	0.571429	0.707107	0.5	0.5	0.5	-0.707107	0.5	0.5	0.5
gi|94158668|ref|NP_001035298.1|odorant binding protein 15	0.571429	0.5	0.5	0.5	-0.707107	0.5	0.5	0.5	0.707107
gi|110755963|ref|XP_001121380.1|PREDICTED: similar to CG6131-PA	0.657143	0.0167137	0.5	-0.399306	0.5	1.36754	0.5	-0.984945	0.5
gi|110755965|ref|XP_396564.3|PREDICTED: similar to CG8927-PA, isoform A	0.657143	-0.634922	0.5	0.5	-0.0420157	1.42612	0.5	0.5	-0.749186
gi|110756609|ref|XP_001120220.1|Niemann-Pick type C2	0.657143	-0.203379	0.5	0.5	-0.533956	-0.727164	0.5	0.5	1.4645
gi|110757630|ref|XP_394861.3|adenylate kinase	0.657143	-0.466521	-0.319549	0.5	0.5	1.48191	-0.695839	0.5	0.5
gi|110762620|ref|XP_624452.2|PREDICTED: hypothetical protein	0.657143	0.5	0.265	0.5	-0.420964	0.5	1.24854	0.5	-1.09257
gi|110762823|ref|XP_624958.2|proteasome subunit	0.657143	0.303486	-0.298424	0.5	0.5	-1.18972	1.18466	0.5	0.5
gi|110764149|ref|XP_001121565.1|beta-galactosidase PMID:17069632	0.657143	0.5	-0.721765	0.5	1.47659	0.5	-0.294138	0.5	-0.460684
gi|110765226|ref|XP_001120364.1|ribosomal protein	0.657143	0.5	0.5	1.07785	-1.22305	0.5	0.5	-0.33473	0.479933
gi|48104663|ref|XP_392962.1|protein kinase C receptor	0.657143	0.5	-1.13584	0.5	1.21929	0.5	-0.373174	0.5	0.289727
gi|48106363|ref|XP_393059.1|ribosomal protein	0.657143	0.00817109	0.5	-0.457334	0.5	1.3843	0.5	-0.935139	0.5
gi|62198229|ref|NP_001014430.1|troponin C	0.657143	0.5	-0.882614	1.31755	0.5	0.5	0.224376	-0.659316	0.5
gi|66500170|ref|XP_623603.1|alpha-glucosidase	0.657143	0.031222	0.405629	0.5	0.5	-1.3887	0.951846	0.5	0.5
gi|66504768|ref|XP_624304.1|lactoylglutathione	0.657143	1.44122	-0.869231	0.5	0.5	-0.242741	-0.329246	0.5	0.5
gi|66506837|ref|XP_394680.2|proteasome subunit	0.657143	0.5	-0.587567	0.5	-0.164112	0.5	1.45873	0.5	-0.707055
gi|66519566|ref|XP_393736.2|glutaryl-CoA dehydrogenase	0.657143	0.242018	0.5	-0.138761	0.5	1.15602	0.5	-1.25928	0.5
gi|66519683|ref|XP_391917.2|s-adenosylhomocysteine hydrolase	0.657143	0.5	1.12515	0.5	-1.27874	0.5	0.285441	0.5	-0.131851
gi|66533950|ref|XP_623800.1|succinyl-CoA synthetase	0.657143	-0.573239	0.5	-0.182119	0.5	1.46233	0.5	-0.706975	0.5
gi|110754998|ref|XP_393090.3|heat shock protein cognate 3	0.685714	-0.596207	-1.20582	-0.440581	1.7147	1.18749	-0.180893	-0.738747	0.260059
gi|110755367|ref|XP_001120678.1|leucine rich repeat protein	0.685714	2.23917	-0.690201	0.623845	-0.494008	-0.435929	-0.625727	-0.0799764	-0.537173
gi|110756123|ref|XP_623766.2|HSP70/90 organizing protein	0.685714	-0.100415	-0.361894	-1.50441	0.871981	1.417	-0.856363	-0.422688	0.956791
gi|110758247|ref|XP_624193.2|PREDICTED: similar to CG7365-PA	0.685714	1.5355	-0.466319	-0.545479	-0.440013	-1.11798	1.57804	-0.423062	-0.120686
gi|110761561|ref|XP_395280.3|malic enzyme (not malate dehydrogenase)	0.685714	0.0766238	-0.434179	-1.76873	1.03552	1.57119	-0.358989	-0.0633795	-0.0580545
gi|110762568|ref|XP_001121713.1|similar to prion	0.685714	-0.487897	-0.289615	-0.0596693	2.32501	0.139965	-0.156562	-0.468732	-1.0025
gi|110762902|ref|XP_624156.2|ATP synthase component	0.685714	-1.55132	-0.0701865	-0.760544	1.28983	1.00431	0.968042	-0.358352	-0.521768
gi|110775155|ref|XP_001122302.1|enolase	0.685714	-0.542577	-0.59041	2.10199	-0.776394	0.794729	-0.685515	-0.458166	0.156345
gi|48097086|ref|XP_391841.1|14-3-3 protein, isoform zeta	0.685714	-0.475693	1.10643	-0.141108	-1.58785	-0.809914	0.757854	-0.172006	1.32229
gi|48100966|ref|XP_392639.1|ATP synthase component	0.685714	-1.42521	0.0873397	-0.0404264	0.105077	2.02654	0.406187	-0.532753	-0.626756
gi|48141383|ref|XP_393552.1|glutamine synthetase	0.685714	-1.02826	0.00596345	0.393356	-0.577448	1.51457	-1.13591	-0.460121	1.28784
gi|48141870|ref|XP_393570.1|superoxide dismutase	0.685714	-0.189582	-0.30328	1.47061	-0.713895	1.64189	-0.336549	-0.502192	-1.067
gi|66499429|ref|XP_392111.2|acyl-CoA dehydrogenase	0.685714	0.115433	1.25072	-0.796582	0.381101	-1.50306	-1.04319	0.692306	0.903266
gi|66499475|ref|XP_624070.1|receptor expression enhancing protein	0.685714	-1.42302	0.371078	0.192382	1.04349	-1.61962	0.102843	0.974183	0.358668
gi|66499547|ref|XP_392145.2|glucose dehydrogenase	0.685714	-0.59178	-0.233391	-1.21263	1.64247	-1.18386	0.546125	0.82777	0.205298
gi|66504786|ref|XP_624456.1|saccharopine dehydrogenase	0.685714	-0.159577	-0.79579	-0.81338	2.29119	-0.278672	-0.495892	0.319389	-0.0672708
gi|66506786|ref|XP_394487.2|malate dehydrogenase	0.685714	0.493474	-0.0966855	-0.690562	-0.896798	1.72251	-1.23597	-0.249451	0.953478
gi|66507070|ref|XP_396566.2|PREDICTED: similar to CG12045-PA	0.685714	1.48477	-1.26485	-0.0439863	-1.11955	-0.236695	-0.254605	0.0890021	1.34592
gi|66510928|ref|XP_623962.1|catalase	0.685714	2.36211	-0.303397	-0.270888	-0.278309	-0.969564	-0.110316	0.0430832	-0.472722
gi|66515987|ref|XP_395299.2|translationally controlled tumor protein	0.685714	1.56135	-0.468081	-1.07412	1.41083	0.264279	-0.726383	-0.74186	-0.226008
gi|66521459|ref|XP_623725.1|porin	0.685714	-0.959028	-0.597406	0.987922	1.53729	-0.0952074	0.423223	-1.47153	0.174739
gi|66531474|ref|XP_624271.1|glutamine amidotransferase	0.685714	-0.742934	-1.10912	1.65312	-0.224596	1.21856	-0.730285	-0.487538	0.422786
gi|66534655|ref|XP_624662.1|glutathione S transferase	0.685714	0.0914623	2.27375	-0.906835	-0.188902	-0.697431	0.302288	-0.394407	-0.479924
gi|66535082|ref|XP_624361.1|peroxiredoxin	0.685714	-0.177734	1.37739	0.900978	-1.62991	0.193742	-0.829824	0.739569	-0.574208
gi|66537940|ref|XP_392933.2|heat shock protein 8	0.685714	-1.67964	-1.0165	0.297178	1.02832	0.961624	-0.605003	0.81918	0.194844
gi|66546646|ref|XP_623095.1|phospholipid-hydroperoxide glutathione peroxidase	0.685714	0.110793	-1.54957	1.77384	-0.73926	0.802489	-0.133362	0.181122	-0.446055
gi|66547531|ref|XP_625090.1|6-phosphogluconate dehydrogenase	0.685714	-0.657467	1.89321	-0.28227	-1.05052	-0.143532	1.11224	-0.150673	-0.720989
gi|66556180|ref|XP_392967.2|Rab1	0.685714	-0.00293675	-1.0477	0.365453	2.08319	0.423325	-0.799682	-0.300468	-0.721178
gi|110751102|ref|XP_001119981.1|cytochrome P450	0.742857	0.5	1.4103	-0.575933	-0.641517	0.5	1.16036	-0.622909	-0.730307
gi|48095525|ref|XP_392313.1|tubulin	0.742857	-0.757739	1.92572	-0.334442	0.5	-0.761555	0.071301	-0.143286	0.5
gi|48097748|ref|XP_393876.1|isocitrate dehydrogenase	0.742857	0.5	-0.18289	0.942778	-1.69754	0.5	-0.440714	0.528069	0.850294
gi|48137684|ref|XP_393368.1|actin	0.742857	-0.295637	0.980981	0.5	-1.57449	-0.600889	0.738206	0.5	0.751828
gi|66508193|ref|XP_623070.1|formyltetrahydrofolate synethase	0.742857	-0.716901	1.75894	0.5	-0.780895	-0.460096	0.62432	0.5	-0.425365
gi|66510528|ref|XP_397224.2|peptidyl-prolyl cis-trans isomerase	0.742857	-1.28496	1.26875	0.5	-1.03332	0.172387	0.797032	0.5	0.0801126
gi|66517287|ref|XP_391838.2|alpha-ketoglutarate dehydrogenase	0.742857	-0.472449	0.084295	0.5	0.340769	0.239361	1.41693	0.5	-1.60891
gi|66517659|ref|XP_625100.1|juvenile hormone binding protein	0.742857	1.86132	-0.0264196	0.5	-0.985242	-0.197983	-0.721144	0.5	0.0694634
gi|66521545|ref|XP_391936.2|tubulin	0.742857	-0.61762	1.91736	0.5	-0.581246	-0.679932	0.246597	0.5	-0.285158
gi|66530530|ref|XP_623625.1|annexin	0.742857	-0.197383	1.87476	-0.977275	0.5	-0.473535	-0.460653	0.234081	0.5
gi|66535318|ref|XP_623221.1|PREDICTED: similar to CG31522-PA, isoform A, partial	0.742857	-0.926428	1.81895	0.5	-0.0554162	-0.615767	0.351088	0.5	-0.572422
gi|66536233|ref|XP_395535.2|glucose-1-phosphate uridylyltransferase	0.742857	0.701316	0.882711	0.5	-1.30161	-1.13759	0.860601	0.5	-0.00542218
gi|110755553|ref|XP_396131.3|aspartate aminotransferase	0.8	0.5	-1.10058	0.5	0.638902	0.5	1.02895	0.5	-0.567276
gi|110757658|ref|XP_624025.2|pyruvate dehydrogenase	0.8	-1.0942	0.5	0.5	0.678821	1.00004	0.5	0.5	-0.584662
gi|58585104|ref|NP_001011578.1|vitellogenin	0.8	0.5	0.71468	0.5	-1.17851	0.5	0.936462	0.5	-0.472629
gi|58585246|ref|NP_001011651.1|troponin C	0.8	0.568514	0.5	0.5	-0.883157	-0.803753	0.5	0.5	1.1184
gi|66523464|ref|XP_625050.1|ubiquinol-cytochrome c reducase	0.8	0.58582	0.5	-1.47744	0.5	0.25025	0.5	0.641372	0.5
gi|110749015|ref|XP_001120613.1|oxidoreductase	0.885714	-0.241076	1.34484	-0.199903	-0.881843	-1.44291	1.09413	0.864518	-0.537755
gi|110751318|ref|XP_001120008.1|PREDICTED: hypothetical protein	0.885714	-0.112319	-1.2419	0.736747	-0.224296	2.07625	-0.530738	-0.428775	-0.274968
gi|110759191|ref|XP_393334.3|myosin	0.885714	-0.795809	1.71762	0.974731	-1.15963	-1.02484	0.0792701	0.251442	-0.0427867
gi|110763730|ref|XP_392997.3|glutathione S transferase	0.885714	0.297006	2.19854	-0.337008	-1.06693	-0.753196	0.270882	-0.305303	-0.303991
gi|110763892|ref|XP_625135.2|Cathepsin	0.885714	-0.054133	-1.28803	0.313271	2.01222	0.108044	-0.691602	0.357332	-0.757098
gi|110764555|ref|XP_001123018.1|glutaredoxin	0.885714	-0.63586	2.17051	-0.566003	-0.461361	-0.764056	0.756208	-0.0613274	-0.438115
gi|110767168|ref|XP_001120125.1|fumarate hydratase	0.885714	-0.858199	-0.979818	0.268533	2.09732	0.522412	-0.312614	-0.0606766	-0.676956
gi|110773271|ref|XP_001123353.1|enoyl-CoA hydratase	0.885714	-1.75442	-0.937231	1.21224	0.625977	-0.0257802	-0.431257	0.393612	0.916862
gi|48098315|ref|XP_394036.1|ATP synthase component	0.885714	-1.24013	-0.132419	-0.536934	1.89821	-0.0366669	1.01609	-0.325042	-0.643115
gi|48100320|ref|XP_394993.1|proteasome subunit	0.885714	0.370126	-1.16499	-0.692153	0.992312	-0.734776	-0.959794	0.790941	1.39834
gi|58585098|ref|NP_001011579.1|major royal jelly protein 1	0.885714	0.0160946	-0.564982	-0.453585	2.4325	-0.207897	-0.505241	-0.324443	-0.392441
gi|58585198|ref|NP_001011628.1|eEF-1 alpha chain	0.885714	2.05882	-0.315689	-0.548982	-0.59754	-0.863535	-0.351006	0.995755	-0.377821
gi|66500205|ref|XP_393509.2|mitochondrial processing peptidase	0.885714	-0.0154822	-0.733459	-0.959103	2.31881	0.0645495	-0.17244	-0.299772	-0.203108
gi|66501507|ref|XP_392147.2|heat shock protein cognate 5	0.885714	0.45206	-1.68176	-0.0821448	1.65282	0.553769	-0.921999	-0.175634	0.202886
gi|66505007|ref|XP_623199.1|HSC70Cb	0.885714	0.912181	-1.23262	-0.886768	1.24153	0.894016	-1.20976	0.236708	0.0447098
gi|66512625|ref|XP_623939.1|heat shock protein 90	0.885714	-0.531029	1.80035	-0.540822	-0.560298	-0.571022	1.42272	-0.505284	-0.514611
gi|66513092|ref|XP_392478.2|malate dehydrogenase	0.885714	-0.187585	-1.14205	1.42529	0.333373	0.50867	-1.2356	1.06768	-0.769783
gi|66514540|ref|XP_624408.1|oxidoreductase	0.885714	-0.490882	0.5625	-0.971437	2.12064	-0.908355	-0.0901782	0.157058	-0.379348
gi|66514755|ref|XP_625294.1|pupal cuticle protein	0.885714	-0.337728	-0.574031	-0.149884	-0.093009	2.43936	-0.34559	-0.384674	-0.554448
gi|66525499|ref|XP_623130.1|heat shock protein 8	0.885714	-1.4985	-1.23846	0.642753	1.35787	0.101046	0.499315	0.657486	-0.521511
gi|66525576|ref|XP_624353.1|aldo-keto reductase	0.885714	-0.59653	-0.456755	2.37191	-0.39279	-0.353738	-0.674147	0.238723	-0.136675
gi|66526646|ref|XP_623438.1|dihydrolipoamide dehydrogenase	0.885714	-0.884768	0.166905	-0.515111	2.11689	0.337738	0.318449	-0.913837	-0.626263
gi|66530423|ref|XP_623084.1|aldehyde dehydrogenase	0.885714	1.56478	-0.79057	-0.686188	-0.526963	-1.32337	1.07687	0.216174	0.469271
gi|66531851|ref|XP_623831.1|disulfide isomerase	0.885714	0.707107	1.49011	-0.933418	-0.926204	-0.497783	-0.449191	-0.673885	1.28326
gi|66534286|ref|XP_392892.2|AAA+ ATPase with CDC48 domain	0.885714	-0.30849	1.50215	-0.748295	-0.411293	-1.3525	1.41323	0.162733	-0.257535
gi|66547450|ref|XP_392899.2|heat shock protein 60	0.885714	-0.649974	2.11381	-0.858464	0.757777	-0.0813131	-0.693373	-0.556579	-0.0318794
gi|66549728|ref|XP_392990.2|ADP-ribosylation factor	0.885714	-0.695753	-1.58999	0.93413	0.967204	-0.849633	1.06503	0.477791	-0.308779
gi|66551875|ref|XP_624147.1|Ubiquinol-cytochrome C reductase	0.885714	0.0920171	-0.418745	-0.855819	2.26771	-0.751591	0.196568	0.0489426	-0.579081
gi|66553455|ref|XP_394852.2|alcohol dehydrogenase	0.885714	0.281906	-0.498448	-0.984034	2.24378	0.0640517	-0.781983	-0.14362	-0.181649
gi|66557932|ref|XP_623386.1|glycogen phosphorylase	0.885714	2.01194	-0.648115	-0.907461	0.751887	-0.52437	-0.701531	-0.424736	0.442384
gi|110758534|ref|XP_623150.2|prophenoloxidase-activating factor	0.942857	1.82032	-0.122083	0.5	-0.995434	0.0669296	-0.82071	0.5	0.0509784
gi|110760871|ref|XP_623512.2|aldehyde dehydrogenase	0.942857	0.367218	-0.608829	-0.260657	0.5	1.84636	-0.910988	-0.433107	0.5
gi|110749824|ref|XP_395168.3|heat shock protein 1	0.971429	-0.368448	1.71787	0.5	-0.840961	-0.782965	0.664147	0.5	-0.389644
gi|110760082|ref|XP_395766.3|succinate semialdehyde dehydrogenase	0.971429	0.742843	0.145255	0.5	-1.4867	-0.788919	0.131699	0.5	1.25582
gi|110762773|ref|XP_001120097.1|major royal jelly protein (yellow)	0.971429	1.13619	-0.944222	0.5	-0.385369	-1.22667	0.989316	0.5	0.430755
gi|110763879|ref|XP_625293.2|PREDICTED: hypothetical protein	0.971429	-0.1538	-0.861914	0.5	0.693963	1.64721	-0.945684	0.5	-0.379779
gi|48096769|ref|XP_392518.1|proteasome subunit	0.971429	0.5	-1.31437	0.451651	1.12004	0.5	-1.15165	0.237692	0.656632
gi|48097948|ref|XP_393931.1|Serine carboxypeptidase	0.971429	1.50868	-0.427659	0.5	-0.176227	-0.00307744	-1.47638	0.5	0.574655
gi|48104680|ref|XP_392963.1|thioredoxin	0.971429	-1.32451	-0.0173251	0.5	1.05694	1.27457	-0.578503	0.5	-0.411177
gi|66501172|ref|XP_392651.2|Rab 2	0.971429	-0.347293	-1.11743	0.5	1.35192	-0.716543	1.10232	0.5	-0.272975
gi|66510575|ref|XP_392939.2|Transglutaminase-1	0.971429	1.04919	-0.537361	-0.906103	0.5	-1.0427	0.139792	1.29717	0.5
gi|66516304|ref|XP_395924.2|bifunctional purine biosynthesis protein	0.971429	-0.357023	1.77487	0.5	-0.871776	-0.471868	0.569925	0.5	-0.644128
gi|66554330|ref|XP_623383.1|hydroxypyruvate isomerase	0.971429	0.5	-0.62868	1.53786	-0.929758	0.5	-0.891536	0.74283	0.169281
gi|110751008|ref|XP_001122467.1|ubiquinol-cytochrome C reductase	1	-1.15102	1.06041	0.5	0.5	0.56808	-0.47747	0.5	0.5
gi|110763974|ref|XP_392104.3|aldehyde dehydrogenase	1	-0.932454	0.996272	0.0486374	0.0799024	-1.49774	-0.707319	1.43074	0.581958
gi|110766532|ref|XP_623449.2|annexin	1	0.0487849	-0.0604655	-1.65478	1.72765	-0.416059	-0.696674	0.353174	0.698365
gi|48099074|ref|XP_394859.1|ester hydrolase	1	1.58647	-1.13672	1.28146	-1.12186	-0.0430248	-0.487076	-0.194617	0.115378
gi|48140590|ref|XP_393517.1|thioredoxin reductase	1	2.42511	-0.420807	-0.229171	-0.52852	-0.233581	-0.711088	-0.196341	-0.105602
gi|66514673|ref|XP_394758.2|Muscle LIM protein	1	-0.939288	1.379	1.21047	-1.37799	-0.835431	0.364084	0.0705396	0.128623
gi|66518279|ref|XP_393723.2|Rab 10	1	-0.474958	0.5	0.5	0.685094	0.963338	0.5	0.5	-1.17347
gi|66520497|ref|XP_393351.2|nucleoside diphosphate kinase	1	-0.513103	-0.859444	1.53244	0.172712	0.923086	-1.62614	0.0196386	0.350809
gi|66521282|ref|XP_393423.2|3-hydroxyacyl-coa dehydrogenase	1	-1.16266	1.4535	0.841872	-1.19739	-0.664689	0.773557	0.397366	-0.441553
gi|66521433|ref|XP_393851.2|endoplasmic reticulum calcium pump	1	-0.805555	1.11709	-0.528595	0.151701	-0.227599	1.81251	-0.366547	-1.153
gi|66521738|ref|XP_393545.2|citrate synthase	1	-0.905426	1.83339	-0.559508	-0.496775	0.723521	0.839937	-0.705681	-0.729453
gi|66526635|ref|XP_623252.1|aldehyde dehydrogenase	1	-0.35869	2.01771	-0.579191	-0.87027	-0.925955	-0.431716	0.621468	0.526643
gi|66530240|ref|XP_624511.1|isocitrate dehydrogenase	1	0.5	-0.37052	0.747561	0.5	0.5	-1.24512	0.868075	0.5

## Sheet: CL
All quantifiable proteins in the CL (gfp control, low pollen hoarding genotype) group
Protein	p-value	CL9/CL7	CL9/CL7	CL9/CL7	CL9/CL7	CL11/CL7	CL11/CL7	CL11/CL7	CL11/CL7
gi|110751318|ref|XP_001120008.1|PREDICTED: hypothetical protein	0.0285714	-1.13612	-0.437918	-0.103932	-1.21571	0.155161	1.27295	-0.076629	1.54219
gi|110751363|ref|XP_623196.2|transketolase	0.0285714	0.349367	0.559383	1.38541	0.826526	0.218623	-0.912024	-0.951822	-1.47546
gi|110763782|ref|XP_397138.3|dihydroxyacetone kinase	0.0285714	0.658086	1.44053	0.373831	0.636968	0.253561	-1.14756	-0.87201	-1.34341
gi|110763892|ref|XP_625135.2|Cathepsin	0.0285714	-0.981293	-0.59038	-0.310138	-0.994706	0.153751	1.31431	-0.260126	1.66859
gi|48096138|ref|XP_392401.1|sorbitol dehydrogenase	0.0285714	0.954648	0.773711	0.764372	0.629055	0.358962	-1.14802	-0.752584	-1.58014
gi|48137684|ref|XP_393368.1|actin	0.0285714	0.918908	0.798533	1.4522	0.289859	-0.409089	-0.830136	-1.06664	-1.15363
gi|48140590|ref|XP_393517.1|thioredoxin reductase	0.0285714	1.30705	0.824822	0.468697	0.668712	-0.504514	-1.11464	-0.0881781	-1.56195
gi|62526112|ref|NP_001014993.1|elongation factor 1a	0.0285714	0.705314	0.641217	1.47951	0.287214	-0.202949	-1.48331	-0.184172	-1.24283
gi|66506786|ref|XP_394487.2|malate dehydrogenase	0.0285714	-0.153376	0.722857	0.548051	1.78555	-0.470142	-0.624726	-0.304404	-1.50381
gi|66512625|ref|XP_623939.1|heat shock protein 90	0.0285714	2.16055	0.205576	0.333689	-0.0577256	-0.584958	-1.19142	-0.571933	-0.293783
gi|66535082|ref|XP_624361.1|peroxiredoxin	0.0285714	-0.837747	-0.142224	-0.947352	-1.10999	-0.0607408	0.851778	0.453704	1.79258
gi|66537940|ref|XP_392933.2|heat shock protein 8	0.0285714	0.891768	0.609322	0.973128	0.731194	-1.2495	0.224373	-0.663861	-1.51643
gi|66546988|ref|XP_393651.2|alcohol dehydrogenase	0.0285714	0.0956108	1.2925	1.42059	0.0704504	0.0221243	-1.15894	-0.404391	-1.33794
gi|66556180|ref|XP_392967.2|Rab1	0.0285714	0.865715	0.241693	0.606677	1.49367	-0.0668888	-0.64066	-1.08795	-1.41225
gi|71480056|ref|NP_853560.2|deformed wing virus polyprotein	0.0285714	1.15016	-0.231393	-0.144111	1.91317	-0.638883	-0.760381	-0.39324	-0.895326
gi|94158718|ref|NP_001035296.1|odorant binding protein 21	0.0285714	-0.417147	-0.310861	0.0992526	2.43034	-0.430373	-0.434756	-0.457309	-0.479148
gi|94400901|ref|NP_001035349.1|alpha-glucosidase	0.0285714	-0.939411	-0.750557	-0.334613	-0.969007	0.141376	2.01364	0.223203	0.61537
gi|110749732|ref|XP_001121241.1|best resembles XP_001349505.1 (Paramecium), hi lvl in d5 larv hemo	0.0571429	-0.581416	-0.351763	-0.467129	-0.831691	-0.4433	0.831096	-0.310887	2.15509
gi|110751295|ref|XP_623197.2|GDP dissociation inhibitor	0.0571429	1.62943	0.198646	0.592688	0.380526	0.206634	-1.10398	-0.345583	-1.55837
gi|110755367|ref|XP_001120678.1|leucine rich repeat protein	0.0571429	1.1818	-0.315345	1.82539	0.00839785	-0.19072	-0.749651	-0.768356	-0.991509
gi|110757116|ref|XP_001121522.1|mitochondrial outer membrane translocase	0.0571429	-1.19651	-0.554845	-0.250683	-0.562496	-0.404616	1.02402	0.0299225	1.91521
gi|110760290|ref|XP_393687.3|PREDICTED: similar to CG30084-PC, isoform C	0.0571429	-0.859821	-0.547222	-0.676442	-0.623467	-0.620336	0.708402	0.677367	1.94152
gi|110763730|ref|XP_392997.3|glutathione S transferase	0.0571429	-0.117058	-0.00645627	-1.45472	-1.29285	-0.0515307	0.50946	1.31776	1.09539
gi|110766509|ref|XP_001122345.1|bicaudal	0.0571429	0.5	-0.768313	-0.430603	-1.34886	0.5	0.828575	0.512851	1.20635
gi|110770725|ref|XP_001123239.1|pyruvate carboxylase	0.0571429	2.01629	-0.222198	0.0307802	0.740927	0.0223097	-1.09596	-0.645026	-0.847116
gi|110773271|ref|XP_001123353.1|enoyl-CoA hydratase	0.0571429	-1.01514	-0.847701	0.559065	-1.05774	-0.725648	0.989487	1.28731	0.810365
gi|110777801|ref|XP_001120025.1|Rab7	0.0571429	0.57339	-0.18183	0.455763	1.90043	0.0139324	-0.677944	-0.735253	-1.34849
gi|48141383|ref|XP_393552.1|glutamine synthetase	0.0571429	0.815227	0.91087	0.167348	0.716323	-0.28974	-1.34822	-1.62405	0.652241
gi|66505007|ref|XP_623199.1|HSC70Cb	0.0571429	1.10125	-0.0745147	0.518427	1.27908	0.450486	-0.975814	-0.950413	-1.3485
gi|66506837|ref|XP_394680.2|proteasome subunit	0.0571429	-0.866502	0.0868869	-1.04867	-0.741519	2.0589	0.553007	0.131088	-0.173185
gi|66508439|ref|XP_392691.2|elongation factor, EF2	0.0571429	0.556325	0.171163	1.00724	1.16887	0.34721	-1.69963	-0.960029	-0.591155
gi|66510928|ref|XP_623962.1|catalase	0.0571429	-1.39265	-0.427317	0.195524	-1.01278	0.406466	0.430617	1.86003	-0.0598869
gi|66517659|ref|XP_625100.1|juvenile hormone binding protein	0.0571429	1.14014	0.700583	1.326	-0.318796	-0.67865	-0.58846	0.0136437	-1.59446
gi|66520256|ref|XP_393789.2|electron transfer beta polypeptide	0.0571429	-0.715273	0.349086	-0.803565	-1.68486	0.794554	0.440958	0.198987	1.42011
gi|66521433|ref|XP_393851.2|endoplasmic reticulum calcium pump	0.0571429	0.19758	0.0654876	-0.462021	2.32206	-0.148213	-0.65101	-0.541226	-0.782655
gi|66530142|ref|XP_623083.1|ATP citrate lyase	0.0571429	0.89947	0.703802	0.86173	0.416026	0.635768	-1.57175	-0.889585	-1.05546
gi|66531474|ref|XP_624271.1|glutamine amidotransferase	0.0571429	0.5	-1.31243	-0.37473	-0.905425	0.5	0.656948	0.889161	1.04648
gi|66546799|ref|XP_624781.1|ribosomal protein	0.0571429	-0.605143	-0.464262	-0.664441	-0.594469	-0.551892	0.734135	-0.0398515	2.18592
gi|66548684|ref|XP_624390.1|pyruvate kinase	0.0571429	0.539656	-0.404305	0.392221	2.01786	0.04859	-0.914604	-0.651756	-1.02766
gi|66549728|ref|XP_392990.2|ADP-ribosylation factor	0.0571429	1.12569	-0.193137	1.04282	1.19121	-0.0885323	-1.0577	-0.906249	-1.1141
gi|66551875|ref|XP_624147.1|Ubiquinol-cytochrome C reductase	0.0571429	0.5	-1.06745	-0.896959	-0.691427	0.5	0.588415	1.25118	0.816244
gi|66558612|ref|XP_394922.2|juvenile hormone epoxide hydrolase	0.0571429	1.3124	0.850649	-0.366988	1.14367	0.0796259	-1.17187	-0.811706	-1.03578
gi|110764555|ref|XP_001123018.1|glutaredoxin	0.0857143	1.52027	0.5	-0.240775	0.937569	-0.990361	0.5	-0.516977	-0.709721
gi|110765226|ref|XP_001120364.1|ribosomal protein	0.0857143	0.5	-0.726886	-0.531447	-1.05969	0.5	1.44999	-0.107758	0.975793
gi|110768236|ref|XP_393544.2|myosin light chain	0.0857143	-1.1422	-0.738783	-0.635794	0.5	0.188838	1.16919	1.15874	0.5
gi|110777963|ref|XP_001121060.1|pyruvate carboxylase	0.0857143	0.5	0.224555	0.799589	1.47137	0.5	-1.03645	-0.671903	-0.787165
gi|60115688|ref|NP_001012431.1|venom protein	0.0857143	-0.746982	-0.489581	0.5	-0.746557	-0.353828	0.540333	0.5	1.79662
gi|66499475|ref|XP_624070.1|receptor expression enhancing protein	0.0857143	1.34765	0.799279	0.326889	0.5	-0.396368	-1.28686	-0.790582	0.5
gi|66525522|ref|XP_624159.1|chitin-binding protein	0.0857143	-1.16036	-0.340673	0.5	-1.01983	0.419043	0.813208	0.5	1.28862
gi|66556661|ref|XP_623921.1|adenylate kinase	0.0857143	-1.38553	0.5	-0.836134	-0.186139	0.769968	0.5	0.364817	1.27302
gi|110757651|ref|XP_392405.3|heat shock protein	0.114286	-0.632301	-0.184971	-0.846737	-0.557867	-0.576576	0.740041	-0.0975544	2.15596
gi|110760871|ref|XP_623512.2|aldehyde dehydrogenase	0.114286	0.899792	-0.0416053	-0.0541709	1.82644	0.16178	-1.21755	-0.562186	-1.0125
gi|110761029|ref|XP_624041.2|larval serum protein 2	0.114286	-0.405339	-0.267451	-0.405338	-0.40534	-0.364497	2.47016	-0.250132	-0.372068
gi|110761561|ref|XP_395280.3|malic enzyme (not malate dehydrogenase)	0.114286	0.974548	-0.448247	0.26948	1.7367	0.128461	-1.32262	-0.446434	-0.891887
gi|110762076|ref|XP_625049.2|protein kinase c inhibitor	0.114286	-0.829115	-0.176122	-0.601775	-0.686488	-0.364137	2.11944	-0.313439	0.851635
gi|110762568|ref|XP_001121713.1|similar to prion	0.114286	-1.00104	-0.641168	-0.224882	-0.276801	-0.106907	2.1072	-0.634461	0.778054
gi|110762877|ref|XP_624330.2|prohibitin	0.114286	-0.503586	-0.555076	-0.847988	-0.162707	0.178769	-0.251744	-0.213865	2.3562
gi|110765046|ref|XP_397099.3|metalloprotease	0.114286	-0.425225	1.3554	1.30294	-0.362515	0.836273	-0.973935	-0.824241	-0.908698
gi|110767168|ref|XP_001120125.1|fumarate hydratase	0.114286	-0.156723	-0.0795225	0.748573	1.97718	-0.483918	-0.979217	0.111206	-1.13758
gi|48097744|ref|XP_391943.1|juvenile hormone esterase	0.114286	1.15247	0.874534	-0.150787	0.674162	0.680509	-1.46032	-0.520123	-1.25045
gi|48100320|ref|XP_394993.1|proteasome subunit	0.114286	-0.500699	-0.519859	-1.45701	0.173868	-0.0175307	0.199727	2.06955	0.0519613
gi|66504546|ref|XP_394333.2|heat shock protein	0.114286	-0.586531	-0.680009	-0.147337	-0.585349	-0.404614	-0.263135	0.323561	2.34341
gi|66504786|ref|XP_624456.1|saccharopine dehydrogenase	0.114286	0.331398	-0.295795	1.81324	0.591502	0.412695	-1.22871	-0.52432	-1.1
gi|66505480|ref|XP_623065.1|succinate dehydrogenase	0.114286	-0.211872	1.18386	0.772397	0.651846	0.680496	-1.04137	-0.34194	-1.69341
gi|66507623|ref|XP_393267.2|nucleosome remodeling factor	0.114286	-1.23095	-1.35768	0.0251975	-0.176832	-0.321826	1.42376	0.557619	1.08071
gi|66508940|ref|XP_397201.2|glycoprotein, mitochondrial	0.114286	-0.509959	-0.333717	-1.03595	-0.750247	-0.660517	0.704908	0.69401	1.89148
gi|66509122|ref|XP_394574.2|carbohydrate kinase	0.114286	0.490479	1.48782	1.03647	-0.635644	0.501435	-0.921979	-1.13423	-0.824353
gi|66514094|ref|XP_623798.1|aldehyde dehydrogenase	0.114286	0.566887	0.954422	0.902542	0.2356	0.831913	-0.93546	-1.09887	-1.45704
gi|66515272|ref|XP_623495.1|ATP synthase component	0.114286	1.64046	0.677349	-0.818421	0.770952	0.39054	-1.0802	-0.883319	-0.697362
gi|66515987|ref|XP_395299.2|translationally controlled tumor protein	0.114286	-0.00778508	-1.17905	-0.183798	-1.17816	-0.744562	0.988894	1.16636	1.1381
gi|66516304|ref|XP_395924.2|bifunctional purine biosynthesis protein	0.114286	-0.32966	0.797423	1.57678	0.343757	0.678725	-1.20621	-0.884958	-0.97585
gi|66521738|ref|XP_393545.2|citrate synthase	0.114286	1.00813	-0.283599	-0.554481	2.01207	-0.0575085	-0.853769	-0.573572	-0.697264
gi|66525576|ref|XP_624353.1|aldo-keto reductase	0.114286	0.845777	0.707129	0.856729	0.0566421	-1.77256	-0.546735	0.819745	-0.966725
gi|66530423|ref|XP_623084.1|aldehyde dehydrogenase	0.114286	-0.959697	0.05683	0.262435	-1.69187	-0.568556	0.899866	1.06927	0.931717
gi|66534671|ref|XP_393475.2|estradiol 17 beta-dehydrogenase	0.114286	1.88286	0.49918	-0.335232	0.3471	0.465589	-1.09564	-0.881131	-0.882725
gi|66547450|ref|XP_392899.2|heat shock protein 60	0.114286	-0.240259	-0.282776	-0.672748	-0.779184	-0.672098	-0.202239	0.633857	2.21545
gi|66548261|ref|XP_624343.1|succinyl-CoA synthetase	0.114286	-0.117444	0.0337332	1.4868	1.17466	0.218133	-0.7482	-0.436141	-1.61154
gi|66560290|ref|XP_392857.2|cathepsin D	0.114286	-0.724926	-0.303352	-0.401831	-0.787464	-0.70362	0.474128	2.19486	0.252206
gi|94158711|ref|NP_001035297.1|odorant binding protein 17, expression see PMID17065610 RNA profile	0.114286	-0.496976	0.0562796	-0.099137	2.41256	-0.528956	-0.295606	-0.484844	-0.56332
gi|94158810|ref|NP_001035314.1|odorant binding protein 13, larv_old-high, pup_yng-high, pup_old-mid, PMID17065610	0.114286	1.9622	-0.599191	-0.064253	1.0183	-0.935121	-0.245076	-0.859075	-0.277783
gi|110750674|ref|XP_001120627.1|Cuticle protein	0.142857	-0.778086	-0.453075	0.5	-0.770044	-0.515473	0.972165	0.5	1.54451
gi|110764149|ref|XP_001121565.1|beta-galactosidase PMID:17069632	0.142857	-0.444177	-0.333355	0.5	-0.783842	-0.26874	1.99448	0.5	-0.164362
gi|110774625|ref|XP_001123192.1|odorant binding protein 18	0.142857	0.5	-0.339446	-0.227513	2.02529	0.5	-0.381387	-0.48447	-0.592478
gi|110777113|ref|XP_001123234.1|catalase	0.142857	0.5	-1.05044	-0.303511	-0.796425	0.5	0.137344	1.75656	0.256471
gi|66499293|ref|XP_623552.1|glucose-6-phosphate isomerase	0.142857	0.94875	0.5	0.124761	0.907267	0.464779	0.5	-1.05728	-1.38828
gi|66499360|ref|XP_396507.2|sec14	0.142857	0.5	0.44805	0.0768443	1.71714	0.5	-0.797631	-0.434594	-1.00981
gi|66500170|ref|XP_623603.1|alpha-glucosidase	0.142857	-0.567392	-0.593583	-0.562146	0.5	-0.0742772	1.9916	-0.194205	0.5
gi|66513257|ref|XP_392280.2|acyl carrier protein, mitochondria	0.142857	-0.828772	-0.335706	0.5	-0.733777	-0.648104	1.27394	0.5	1.27242
gi|66525345|ref|XP_396922.2|aminooxidase	0.142857	0.5	-0.722561	-1.12993	-0.181235	0.5	0.581934	-0.216395	1.66819
gi|66547531|ref|XP_625090.1|6-phosphogluconate dehydrogenase	0.142857	1.45744	0.759499	-0.154164	0.5	0.0387571	-1.23178	-0.86976	0.5
gi|66555437|ref|XP_393371.2|myosin regulatory light chain	0.142857	0.5	-0.678724	-0.714718	-0.902761	0.5	0.470917	0.0984143	1.72687
gi|110751102|ref|XP_001119981.1|cytochrome P450	0.171429	0.733082	0.679544	0.5	0.5	0.00187219	-1.4145	0.5	0.5
gi|110756048|ref|XP_001120251.1|PREDICTED: hypothetical protein	0.171429	-1.29429	0.5	0.5	-0.224777	0.514058	0.5	0.5	1.00501
gi|110756391|ref|XP_001120449.1|male sterility domain containing 2, isoform CRA_c	0.171429	-1.47222	0.222088	0.5	0.5	0.594729	0.655401	0.5	0.5
gi|110758131|ref|XP_623996.2|Ras-GTPase activating protein	0.171429	0.5	-0.817205	0.5	-0.896361	0.5	0.682771	0.5	1.03079
gi|110759728|ref|XP_395289.3|aldehyde dehydrogenase	0.171429	0.5	0.5	0.627645	1.0726	0.5	0.5	-0.778743	-0.921499
gi|110768979|ref|XP_001122440.1|annexin	0.171429	0.5	0.891382	0.5	0.765784	0.5	-0.477931	0.5	-1.17923
gi|110775909|ref|XP_001122661.1|aspartate aminotransferase	0.171429	0.5	0.557324	0.5	1.12693	0.5	-0.818986	0.5	-0.865266
gi|48097144|ref|XP_393701.1|signal peptidase complex subunit 2 homolog	0.171429	0.5	0.551749	1.12946	0.5	0.5	-0.898262	-0.78295	0.5
gi|48097748|ref|XP_393876.1|isocitrate dehydrogenase	0.171429	-1.17669	0.5	0.5	-0.482104	0.769502	0.5	0.5	0.889293
gi|58585142|ref|NP_001011601.1|major royal jelly protein 3	0.171429	0.5	-1.15622	-0.51547	0.5	0.5	0.84549	0.826196	0.5
gi|66504263|ref|XP_396615.2|progesterone receptor	0.171429	0.5	-1.26895	0.5	-0.327337	0.5	0.863552	0.5	0.732733
gi|66504768|ref|XP_624304.1|lactoylglutathione	0.171429	0.5	-1.37477	0.5	-0.0980866	0.5	0.647792	0.5	0.82507
gi|66525867|ref|XP_396960.2|solute carrier	0.171429	0.5	0.877898	0.5	0.850794	0.5	-0.939361	0.5	-0.789332
gi|66558119|ref|XP_623713.1|gamma-glutamyl hydrolase	0.171429	0.5	-0.311732	0.5	-1.27841	0.5	0.749178	0.5	0.840964
gi|66559141|ref|XP_393540.2|PREDICTED: similar to CG14224-PA	0.171429	-1.15775	0.5	-0.513215	0.5	0.826072	0.5	0.84489	0.5
gi|110748949|ref|XP_623342.2|aldolase	0.2	0.607275	0.361292	-0.599377	1.75224	0.661853	-1.10979	-0.860406	-0.813084
gi|110756013|ref|XP_001120588.1|PREDICTED: similar to Dauer Up-Regulated family member (dur-1)	0.2	-0.745378	-0.630432	-0.626367	-0.201256	-0.64142	-0.0586149	2.15324	0.750231
gi|110758758|ref|XP_392490.3|retinoid and fatty acid binding protein	0.2	1.56827	0.0927093	0.601838	-0.303001	0.974129	-1.38127	-0.687734	-0.86494
gi|110762641|ref|XP_624044.2|ferritin subunit	0.2	-0.747789	0.539742	-0.744073	-0.886534	0.488505	-0.0563971	-0.63443	2.04098
gi|48094341|ref|XP_392114.1|calponin, inhibitor of ATPase activity in smooth muscle myosin	0.2	-0.570875	-0.385766	-0.958597	-0.67612	-0.948196	1.3363	0.965064	1.23819
gi|48096130|ref|XP_394614.1|aldehyde dehydrogenase	0.2	-0.308907	0.44436	-0.54537	-1.61231	-0.399715	0.01165	1.81568	0.594607
gi|48097086|ref|XP_391841.1|14-3-3 protein, isoform zeta	0.2	1.31812	0.313031	-0.238485	0.296686	-0.248586	1.14863	-1.67288	-0.916517
gi|58585106|ref|NP_001011583.1|odorant binding protein ASP3	0.2	-0.320627	-0.228179	-0.259348	2.44989	-0.525794	-0.562849	-0.15464	-0.398448
gi|66504141|ref|XP_624454.1|glucosinolate sulphatase PMID:17069632	0.2	-0.573337	-0.479532	0.0534537	-0.726507	-0.445187	-0.154341	2.38436	-0.0589116
gi|66521459|ref|XP_623725.1|porin	0.2	-0.960585	-0.591691	-0.549564	-0.0749838	-0.721991	0.230667	2.13581	0.532341
gi|66524882|ref|XP_392060.2|phosphatidylethanolamine-binding protein	0.2	-0.205595	-0.494421	-0.430954	-1.06303	-1.04325	1.81601	0.685335	0.735907
gi|66525458|ref|XP_392078.2|calponin, inhibitor of ATPase activity in smooth muscle myosin	0.2	-0.729421	-1.41183	-1.13028	1.05252	0.0466142	0.953425	1.07597	0.143004
gi|66525858|ref|XP_394112.2|fumarylacetoacetate hydrolase	0.2	-0.924388	-0.353944	0.437715	-1.16453	-0.911994	0.33245	0.98419	1.6005
gi|66526470|ref|XP_624102.1|electron transfer flavoprotein	0.2	-0.806128	0.727969	-0.171505	-1.90913	-0.280654	0.60947	0.81162	1.01836
gi|66533113|ref|XP_397306.2|transaldolase	0.2	0.330399	1.85089	0.656903	-1.06602	0.0280039	0.120563	-0.824063	-1.09668
gi|66534655|ref|XP_624662.1|glutathione S transferase	0.2	-0.72535	0.102836	-1.16838	-0.634162	-0.765582	1.54749	1.24889	0.394262
gi|66546646|ref|XP_623095.1|phospholipid-hydroperoxide glutathione peroxidase	0.2	-0.780572	-0.421408	0.635627	-1.19428	-0.611925	-0.21143	1.85108	0.732901
gi|66550509|ref|XP_624977.1|gamma interferon inducible lysosomal thiol reductase	0.2	-1.20374	-0.889869	0.621737	-0.858789	1.86656	0.242453	0.294791	-0.0731437
gi|66557660|ref|XP_624767.1|apolipophorin III	0.2	-0.00554895	-1.1548	-0.197684	-0.874512	-0.980384	1.37326	1.32193	0.517741
gi|94400893|ref|NP_001035348.1|troponin T	0.2	-1.31505	-0.959008	0.382541	-0.261037	-0.0810098	1.84143	0.771459	-0.379321
gi|110755974|ref|XP_001120250.1|N-acetylneuraminate pyruvate lyase	0.228571	-0.375588	-0.0329484	0.5	-1.14744	0.714608	1.57754	0.5	-0.736166
gi|110760701|ref|XP_001120471.1|hydroxyacyl-CoA dehydrogenase	0.228571	0.5	-0.894131	0.344641	-1.18272	0.5	-0.295682	1.53323	0.494668
gi|110762211|ref|XP_001121814.1|CoA ligase	0.228571	0.5	-0.868268	-0.677774	-0.113834	0.5	-0.583094	0.443872	1.7991
gi|48103506|ref|XP_392870.1|thioredoxin	0.228571	-0.753351	0.587738	0.5	-1.20646	-0.698281	1.05402	0.5	1.01633
gi|66512107|ref|XP_395163.2|proteasome subunit	0.228571	-1.32951	-0.107033	0.5	-0.301589	-0.29121	1.71683	0.5	0.31251
gi|66524161|ref|XP_624076.1|ferritin subunit	0.228571	-0.689735	-0.174281	0.5	-0.750806	0.0857391	-0.408868	0.5	1.93795
gi|66535742|ref|XP_395851.2|glutamate carboxypeptidase	0.228571	-0.170906	-0.257704	0.5	-1.30991	0.166182	-0.194842	0.5	1.76718
gi|94400899|ref|NP_001035346.1|troponin I	0.228571	0.989234	-0.535869	0.5	1.04666	-0.0968204	0.205282	0.5	-1.60849
gi|110750934|ref|XP_001121185.1|glucose-6-phosphate dehydrogenase	0.314286	-0.427728	0.5	-0.640489	0.5	1.4923	0.5	-0.424087	0.5
gi|110750947|ref|XP_392617.3|IG Superfamily Genes (immune, Evans)	0.314286	-1.07303	-0.408387	0.5	0.5	0.200092	1.28132	0.5	0.5
gi|110755689|ref|XP_395004.3|low density lipoprotein receptor	0.314286	0.5	-0.500004	0.5	-0.500044	0.5	-0.499952	0.5	1.5
gi|110755961|ref|XP_001121346.1|cuticle protein	0.314286	0.5	0.5	-0.945653	-0.302441	0.5	0.5	-0.161892	1.40999
gi|110755965|ref|XP_396564.3|PREDICTED: similar to CG8927-PA, isoform A	0.314286	0.5	-0.816167	0.5	-0.444304	0.5	-0.188932	0.5	1.4494
gi|110755983|ref|XP_001121747.1|PREDICTED: similar to coiled-coil domain containing 58	0.314286	0.5	-0.67027	0.5	-0.83119	0.5	0.145474	0.5	1.35599
gi|110756037|ref|XP_001121046.1|succinyl-CoA synthetase	0.314286	0.437155	1.19015	0.5	0.5	-0.998548	-0.628759	0.5	0.5
gi|110759569|ref|XP_001122538.1|beta-hexosaminidase	0.314286	-0.44952	0.5	0.5	-0.995711	1.33993	0.5	0.5	0.105305
gi|110760746|ref|XP_395263.3|Aminotransferase	0.314286	-0.135863	0.5	0.5	-1.16182	0.02046	0.5	0.5	1.27722
gi|110761835|ref|XP_393321.3|proteasome subunit	0.314286	-0.823991	-0.36173	0.5	0.5	-0.269468	1.45519	0.5	0.5
gi|48096291|ref|XP_394657.1|ubiquinol cytochrome c reductase	0.314286	-0.824034	0.5	0.5	-0.373817	-0.256588	0.5	0.5	1.45444
gi|48097948|ref|XP_393931.1|Serine carboxypeptidase	0.314286	-0.362915	0.5	-0.788397	0.5	-0.314278	0.5	1.46559	0.5
gi|48099074|ref|XP_394859.1|ester hydrolase	0.314286	0.5	-0.137289	0.5	-1.09092	0.5	1.3341	0.5	-0.105887
gi|48128966|ref|XP_396639.1|NADH-cytochrome b5 reductase	0.314286	0.5	-0.327004	1.46155	0.5	0.5	-0.329195	-0.805346	0.5
gi|58585172|ref|NP_001011614.1|venom protein	0.314286	1.49997	0.5	0.5	-0.490563	-0.504713	0.5	0.5	-0.504691
gi|66500174|ref|XP_394187.2|nucleoplasmin	0.314286	0.5	0.5	-0.494327	-1.0493	0.5	0.5	0.290548	1.25308
gi|66513627|ref|XP_623997.1|Rab11	0.314286	0.5	0.5	1.22577	0.405737	0.5	0.5	-0.784503	-0.847005
gi|66515350|ref|XP_396268.2|fatty acid synthase	0.314286	0.930359	0.5	0.257777	0.5	0.231205	0.5	-1.41934	0.5
gi|66517761|ref|XP_392905.2|cAMP-dependent protein kinase R2	0.314286	0.5	-1.05573	-0.368951	0.5	0.5	0.106342	1.31834	0.5
gi|66518848|ref|XP_623051.1|elongation factor, Tu (mitochondrial)	0.314286	0.5	-0.322808	1.47655	0.5	0.5	-0.735061	-0.418677	0.5
gi|66519835|ref|XP_623788.1|sec14-like lipid binding	0.314286	0.054629	1.18288	0.5	0.5	0.0262657	-1.26377	0.5	0.5
gi|66519842|ref|XP_391905.2|proteasome subunit	0.314286	0.5	0.5	-0.189465	1.41521	0.5	0.5	-0.288773	-0.936967
gi|66523464|ref|XP_625050.1|ubiquinol-cytochrome c reducase	0.314286	-0.627142	0.5	-0.486181	0.5	1.49223	0.5	-0.378906	0.5
gi|66524108|ref|XP_623128.1|thioredoxin	0.314286	0.5	-0.811144	0.5	-0.532123	0.5	-0.088863	0.5	1.43213
gi|66525499|ref|XP_623130.1|heat shock protein 8	0.314286	0.5	0.5	0.173221	1.3465	0.5	0.5	-0.792771	-0.726947
gi|66530247|ref|XP_397478.2|protein disulfide isomerase family protein	0.314286	-0.100971	0.5	0.5	1.44427	-0.700639	0.5	0.5	-0.642655
gi|66533950|ref|XP_623800.1|succinyl-CoA synthetase	0.314286	-0.742251	0.5	0.5	-0.630635	-0.0581905	0.5	0.5	1.43108
gi|66534766|ref|XP_624987.1|cytochrome C oxidase	0.314286	0.5	-1.00722	0.5	-0.279037	0.5	-0.091866	0.5	1.37812
gi|66544702|ref|XP_623832.1|chaperonin subunit	0.314286	1.33947	-0.00408868	0.5	0.5	-0.271351	-1.06403	0.5	0.5
gi|66547438|ref|XP_624846.1|co-chaperone p23	0.314286	0.5	0.5	-0.553292	-0.691978	0.5	0.5	-0.2258	1.47107
gi|66551115|ref|XP_623285.1|initiation factor, eIF4A	0.314286	1.30891	0.5	0.5	0.203908	-0.53181	0.5	0.5	-0.981003
gi|66553147|ref|XP_624346.1|ATP synthase component, vacuolar	0.314286	0.5	-0.500244	-0.500615	0.5	0.5	-0.49914	1.5	0.5
gi|66554156|ref|XP_625078.1|ATP synthase component	0.314286	0.5	0.0166673	1.38735	0.5	0.5	-0.490617	-0.913395	0.5
gi|66557640|ref|XP_624564.1|Phosphatidylinositol transfer protein	0.314286	0.5	0.5	1.47659	-0.254068	0.5	0.5	-0.548587	-0.673933
gi|66560571|ref|XP_623750.1|ankyrin domain repeats	0.314286	0.357656	0.5	0.769477	0.5	0.343289	0.5	-1.47042	0.5
gi|110750672|ref|XP_001120585.1|cuticle protein	0.342857	-1.13881	-0.501712	-0.217781	-0.290227	-0.604889	1.90941	-0.267866	1.11187
gi|110755329|ref|XP_001121746.1|PREDICTED: hypothetical protein	0.342857	0.653544	-1.52122	1.75448	0.264375	-0.970383	-0.383001	0.131817	0.07039
gi|110755553|ref|XP_396131.3|aspartate aminotransferase	0.342857	-0.131582	1.00315	1.0624	-0.229184	1.28598	-1.0732	-0.683874	-1.23368
gi|110755772|ref|XP_001122872.1|apidermin 2 (PMID: 17244541)	0.342857	-0.735554	-0.188654	-0.793998	-0.123585	-0.698031	-0.393557	2.11213	0.821253
gi|110756003|ref|XP_001119835.1|heat shock protein 40	0.342857	-0.319244	-0.522589	-0.577343	-0.254852	-0.0104675	-0.724612	0.0214129	2.38769
gi|110756123|ref|XP_623766.2|HSP70/90 organizing protein	0.342857	0.850511	1.28792	-1.49946	0.935371	-0.650368	0.294019	-0.957871	-0.260119
gi|110761334|ref|XP_625289.2|similar to Gly-rich Mycobacterium ulcerans PE–PGRS domain protein	0.342857	0.102438	-1.89851	-0.5896	0.248189	0.029883	0.206021	0.200912	1.70066
gi|110762773|ref|XP_001120097.1|major royal jelly protein (yellow)	0.342857	-1.69637	-0.553368	-0.171581	0.350922	1.87371	0.202022	-0.239211	0.233884
gi|48097100|ref|XP_391843.1|acetyl-CoA acyltransferase	0.342857	0.656878	0.116083	-0.290556	0.989388	-0.836175	-1.3449	1.52345	-0.814166
gi|48098039|ref|XP_391994.1|aconitase	0.342857	-0.246333	-0.636042	1.97785	0.577676	-0.0589694	-1.24918	0.391356	-0.756356
gi|48100966|ref|XP_392639.1|ATP synthase component	0.342857	-0.970863	-0.822037	-1.19217	1.79816	0.171084	0.405156	-0.111297	0.721961
gi|48139441|ref|XP_397008.1|dicarbonyl l-xylulose reductase	0.342857	-0.0439285	0.556352	2.24233	-0.7655	-0.5441	-0.311391	-0.427623	-0.706141
gi|48141870|ref|XP_393570.1|superoxide dismutase	0.342857	-0.437041	-0.930336	-0.624319	-0.158913	-0.699982	1.15561	1.91205	-0.217062
gi|58585098|ref|NP_001011579.1|major royal jelly protein 1	0.342857	-0.0463853	-1.1126	-1.02688	0.234054	2.09596	0.332112	-0.107797	-0.368459
gi|58585104|ref|NP_001011578.1|vitellogenin	0.342857	-0.575232	-0.17712	0.0765819	-0.793502	2.31598	-0.532541	-0.547926	0.233761
gi|66499547|ref|XP_392145.2|glucose dehydrogenase	0.342857	-0.493593	1.65376	-0.105037	0.166292	1.13628	-1.48212	-0.201552	-0.67403
gi|66513527|ref|XP_392913.2|superoxide dismutase	0.342857	-1.26142	-1.34969	1.78916	-0.0925483	0.0405168	0.425641	0.00714522	0.441197
gi|66514614|ref|XP_396769.2|imaginal disc growth factor	0.342857	-0.871928	-0.170707	-0.139429	-0.796204	-0.533957	0.596605	-0.283433	2.19905
gi|66519936|ref|XP_393806.2|hydroxyacyl-CoA dehydrogenase	0.342857	0.419281	0.65281	0.370902	0.222451	1.57767	-1.41651	-1.06692	-0.759686
gi|66522386|ref|XP_391961.2|tropomyosin	0.342857	-1.27438	-0.970543	0.696492	-0.122924	0.199791	1.93602	-0.0946867	-0.369769
gi|66531425|ref|XP_623450.1|hydroxybutyrate coenzyme A transferase	0.342857	1.46287	-0.119946	-0.29651	1.08454	0.0384838	-1.46846	0.41694	-1.11793
gi|66534286|ref|XP_392892.2|AAA+ ATPase with CDC48 domain	0.342857	1.01856	1.45409	0.0624037	-1.05409	-0.246921	-1.49435	-0.319958	0.580272
gi|66547447|ref|XP_624910.1|heat shock protein 10	0.342857	-0.720022	-0.144151	0.269732	-0.705937	-1.55108	1.50481	0.277948	1.06871
gi|66548188|ref|XP_393445.2|thioredoxin peroxidase	0.342857	-0.50465	-0.278283	-0.219897	-0.350105	-1.49884	1.23736	-0.0342843	1.6487
gi|66550890|ref|XP_625114.1|phosphoglyceromutase	0.342857	-0.795285	-1.02296	-0.459012	0.773701	1.02846	1.62743	-0.310114	-0.842225
gi|66551272|ref|XP_624009.1|alcohol dehydrogenase	0.342857	0.0163856	0.778815	-1.02834	-1.10229	-0.848327	0.872105	-0.28762	1.59928
gi|66507070|ref|XP_396566.2|PREDICTED: similar to CG12045-PA	0.371429	-0.556626	-0.313798	0.5	-0.664318	-0.909388	0.811878	0.5	1.63225
gi|66524360|ref|XP_393963.2|(metabolism) trehalase PMID:17069632	0.371429	-0.551291	-0.323689	0.5	-0.175149	1.1378	1.23331	0.5	-1.32098
gi|110750758|ref|XP_001120006.1|PREDICTED: similar to Protein lethal(2)essential for life (Protein Efl21)	0.4	-0.258115	-0.908257	0.0923179	0.5	-0.85584	0.0974178	1.83248	0.5
gi|58531215|ref|NP_001010975.1|translocase, ATP	0.4	0.0240733	0.5	-0.502971	1.90158	0.0580734	0.5	-0.616386	-0.864369
gi|58585108|ref|NP_001011580.1|major royal jelly protein 2	0.4	0.5	-0.9745	-0.878839	0.183176	0.5	-0.0261497	1.79816	-0.101847
gi|66500225|ref|XP_396399.2|glutamate semialdehyde dehydrogenase	0.4	-0.682248	0.107857	0.5	-0.772935	-0.0601987	-0.506875	0.5	1.9144
gi|66504157|ref|XP_624591.1|PREDICTED: similar to CG4666-PA	0.4	-0.414351	0.606878	1.10583	0.5	0.876857	-1.31399	-0.861222	0.5
gi|66517287|ref|XP_391838.2|alpha-ketoglutarate dehydrogenase	0.4	0.307224	-0.0658289	0.5	1.58482	0.312341	-1.01763	0.5	-1.12093
gi|66546653|ref|XP_623225.1|Rho1, adhesion, attachment, motility regulation PMID12070092	0.4	-0.27192	1.65186	0.148063	0.5	0.24592	-0.366567	-1.40736	0.5
gi|110749017|ref|XP_395915.3|short chain dehydrogenase	0.485714	0.5	0.5	-0.601676	1.46059	0.5	0.5	-0.168875	-0.690037
gi|110751158|ref|XP_001120072.1|actin depolymerizing factor	0.485714	0.122367	-0.852867	-0.105389	-0.660435	-1.07121	-0.0835752	0.57001	2.0811
gi|110751310|ref|XP_001120162.1|endoplasmic reticulum protein (windbeutel)	0.485714	0.5	0.0473195	-1.19808	0.5	0.5	1.24629	-0.0955274	0.5
gi|110755784|ref|XP_001119886.1|ribosomal protein	0.485714	-0.454798	-0.144571	-0.784081	-0.590341	-0.682204	1.4505	-0.518191	1.72369
gi|110755963|ref|XP_001121380.1|PREDICTED: similar to CG6131-PA	0.485714	0.5	1.15671	-0.670096	0.5	0.5	0.496492	-0.983104	0.5
gi|110756609|ref|XP_001120220.1|Niemann-Pick type C2	0.485714	0.5	0.5	-0.510223	1.49826	0.5	0.5	-0.435716	-0.552316
gi|110757630|ref|XP_394861.3|adenylate kinase	0.485714	-0.928754	-0.329165	1.83332	0.788875	0.683668	-0.893987	-0.339021	-0.814937
gi|110758247|ref|XP_624193.2|PREDICTED: similar to CG7365-PA	0.485714	-0.248819	0.5	0.5	1.4062	-0.1973	0.5	0.5	-0.960083
gi|110758324|ref|XP_623458.2|hydroxyacylglutathione hydrolase	0.485714	-1.18726	0.0290624	0.336813	-0.704093	-0.998905	1.73624	-0.179268	0.967411
gi|110760134|ref|XP_624153.2|heat shock protein 70	0.485714	1.37568	0.5	-0.445504	0.5	-0.953158	0.5	0.0229846	0.5
gi|110761968|ref|XP_625056.2|enolase	0.485714	0.182022	-0.639384	-0.279924	1.448	-0.655104	-0.418767	1.54403	-1.18087
gi|110762902|ref|XP_624156.2|ATP synthase component	0.485714	-0.639328	-0.52697	-1.20617	0.947452	-0.725154	1.83348	0.266561	0.050133
gi|110763826|ref|XP_395047.3|phosphoglycerate kinase	0.485714	1.23572	-0.18079	-0.991985	1.34207	0.888601	-0.950317	-0.845103	-0.4982
gi|110763879|ref|XP_625293.2|PREDICTED: hypothetical protein	0.485714	-1.2245	-0.294786	1.04199	-0.539151	-0.893636	1.75507	-0.193026	0.348034
gi|110766107|ref|XP_001123002.1|guanine deaminase	0.485714	-0.28001	0.5	1.40274	0.5	-0.159092	0.5	-0.96364	0.5
gi|110766149|ref|XP_393642.3|adenylate cyclase-associated protein	0.485714	-1.06577	0.27873	0.5	0.5	-0.465762	1.2528	0.5	0.5
gi|110767535|ref|XP_001120602.1|muscle protein	0.485714	0.5	-0.702243	-0.381814	0.5	0.5	1.4837	-0.399641	0.5
gi|48102814|ref|XP_392811.1|isocitrate dehydrogenase	0.485714	0.0977702	0.0541807	-0.0115626	0.628143	1.75686	-1.59385	0.049972	-0.981518
gi|48104680|ref|XP_392963.1|thioredoxin	0.485714	-0.596967	-0.571929	2.34787	-0.44348	-0.383795	-0.460245	0.402352	-0.29381
gi|48142692|ref|XP_393605.1|glyceraldehyde 3-phosphate dehydrogenase	0.485714	-0.377204	-0.846828	1.0763	1.61615	-0.17745	-0.750381	0.632363	-1.17295
gi|58585086|ref|NP_001011572.1|transferrin	0.485714	1.122	-0.667969	-0.224785	1.07265	-0.00314674	1.08455	-1.38854	-0.99476
gi|58585146|ref|NP_001011603.1|arginine kinase	0.485714	0.651761	-0.785345	-0.496486	1.9197	-0.23018	-0.9361	0.676501	-0.799854
gi|58585174|ref|NP_001011615.1|hymenoptaecin	0.485714	0.5	-1.38048	0.390333	0.5	0.5	0.970315	0.0198356	0.5
gi|58585202|ref|NP_001011630.1|retinoic acid binding protein	0.485714	-0.9585	-0.888878	0.575912	-0.129229	-1.21275	1.22434	-0.0154529	1.40456
gi|58585222|ref|NP_001011640.1|juvenile hormone binding protein	0.485714	-0.633575	-0.686612	-0.269578	2.37665	0.00127895	-0.184726	0.0063727	-0.609806
gi|58585246|ref|NP_001011651.1|troponin C	0.485714	-0.49084	0.0204583	-0.619016	-0.594289	0.186596	2.33726	-0.127027	-0.713141
gi|66500205|ref|XP_393509.2|mitochondrial processing peptidase	0.485714	1.42312	-0.450048	0.5	0.5	-0.100033	-0.873035	0.5	0.5
gi|66505914|ref|XP_623566.1|succinate dehydrogenase	0.485714	0.5	0.5	-0.831304	-0.219436	0.5	0.5	-0.398956	1.4497
gi|66510448|ref|XP_395444.2|beta-glucosidase (glucocerebrosidase)	0.485714	0.5	0.5	1.48859	-0.478861	0.5	0.5	-0.354837	-0.654892
gi|66510528|ref|XP_397224.2|peptidyl-prolyl cis-trans isomerase	0.485714	0.123599	-0.0169543	-0.574192	-0.997857	-0.949654	1.77862	-0.515796	1.15223
gi|66511001|ref|XP_394645.2|Hsc70 interacting protein	0.485714	-0.439923	-0.501611	0.475129	-1.21924	-0.486032	-0.640268	1.0575	1.75445
gi|66513092|ref|XP_392478.2|malate dehydrogenase	0.485714	-1.37408	-0.550157	0.122604	0.762899	-0.381977	0.979512	1.44728	-1.00608
gi|66513481|ref|XP_394434.2|ubiquitin-activating enzyme E1	0.485714	0.475033	0.5	-1.17648	0.5	1.10711	0.5	-0.40566	0.5
gi|66513629|ref|XP_392773.2|beta-ureidopropionase	0.485714	1.44652	0.5	-0.391692	0.5	-0.212896	0.5	-0.841928	0.5
gi|66513649|ref|XP_623691.1|spectrin	0.485714	-0.558571	0.5	1.13746	0.5	0.493692	0.5	-1.07259	0.5
gi|66514697|ref|XP_392501.2|calponin, inhibitor of ATPase activity in smooth muscle myosin	0.485714	-0.401104	-0.840407	0.763588	-0.41921	-0.170704	-0.756271	2.1589	-0.334792
gi|66519683|ref|XP_391917.2|s-adenosylhomocysteine hydrolase	0.485714	0.997797	0.5	0.5	0.108578	0.277649	0.5	0.5	-1.38402
gi|66526646|ref|XP_623438.1|dihydrolipoamide dehydrogenase	0.485714	-0.220197	-0.869581	-0.3891	-0.157769	1.03025	-1.11911	-0.189991	1.91549
gi|66535270|ref|XP_392681.2|oxoacidtransferase	0.485714	0.5	0.5	1.20743	-0.0426917	0.5	0.5	0.0741216	-1.23886
gi|66535318|ref|XP_623221.1|PREDICTED: similar to CG31522-PA, isoform A, partial	0.485714	0.5	0.5	-0.725768	1.29631	0.5	0.5	-0.846558	0.276019
gi|66541426|ref|XP_624341.1|proteasome subunit	0.485714	-1.27253	0.465254	-0.0589488	-0.296016	-0.0500435	1.63094	0.868402	-1.28706
gi|66547760|ref|XP_392684.2|dihydropteridine reductase	0.485714	-0.307117	-0.506921	2.14486	0.290845	0.298986	-0.312455	-0.3124	-1.2958
gi|66556360|ref|XP_625136.1|acyl-CoA dehydrogenase	0.485714	0.5	0.268116	0.5	-1.03135	0.5	-0.505285	0.5	1.26851
gi|66557463|ref|XP_395077.2|pterin-4 alpha-carbinolamine dehydratase 2	0.485714	1.39726	0.5	-0.265576	0.5	-0.155493	0.5	-0.976192	0.5
gi|66557994|ref|XP_395853.2|cytochrome c oxidase subunit	0.485714	-0.344199	0.5	0.5	1.35315	0.0158708	0.5	0.5	-1.02482
gi|66559541|ref|XP_392731.2|vesicle amine transport protein	0.485714	1.26029	-0.644899	0.5	0.5	0.327301	-0.942688	0.5	0.5
gi|66532757|ref|XP_396249.2|3-hydroxyisobutyryl CoA hydrolase	0.514286	1.50768	-0.542474	-0.543207	0.5	-0.712865	-0.745373	1.03623	0.5
gi|48102233|ref|XP_392756.1|PREDICTED: similar to CG17233-PA, isoform A	0.542857	-0.27248	0.5	-0.339599	-0.716603	-0.383475	0.5	-0.302393	2.01455
gi|58585196|ref|NP_001011627.1|prophenoloxidase	0.542857	-0.377109	-0.00623699	0.5	0.289683	1.36721	0.386357	0.5	-1.65991
gi|66517490|ref|XP_624372.1|deoxyribose-phosphate aldolase	0.542857	-0.227652	0.5	2.02933	-0.518736	-0.342916	0.5	-0.442723	-0.497305
gi|110748878|ref|XP_001121618.1|PREDICTED: similar to CG10621-PA	0.571429	0.5	0.5	-0.707107	0.5	0.5	0.5	0.707107	0.5
gi|110749305|ref|XP_623811.2|PREDICTED: similar to Protein anon-35F/36A	0.571429	0.5	0.707107	0.5	0.5	0.5	-0.707107	0.5	0.5
gi|110749824|ref|XP_395168.3|heat shock protein 1	0.571429	0.707107	0.5	0.5	0.5	-0.707107	0.5	0.5	0.5
gi|110750077|ref|XP_393567.3|spermine synthase	0.571429	0.5	0.5	0.5	0.707107	0.5	0.5	0.5	-0.707107
gi|110750754|ref|XP_001119884.1|venom protein	0.571429	0.5	-0.707107	0.5	0.5	0.5	0.707107	0.5	0.5
gi|110750756|ref|XP_393575.3|HSP	0.571429	-0.707107	0.5	0.5	0.5	0.707107	0.5	0.5	0.5
gi|110750855|ref|XP_394366.3|PREDICTED: similar to CG12918-PA	0.571429	0.5	0.5	0.5	-0.707107	0.5	0.5	0.5	0.707107
gi|110756016|ref|XP_624806.2|Peroxiredoxin	0.571429	-0.707107	0.5	0.5	0.5	0.707107	0.5	0.5	0.5
gi|110756965|ref|XP_001120140.1|Niemann-Pick type C2	0.571429	0.5	0.5	0.707107	0.5	0.5	0.5	-0.707107	0.5
gi|110757658|ref|XP_624025.2|pyruvate dehydrogenase	0.571429	0.5	0.5	0.5	-0.707107	0.5	0.5	0.5	0.707107
gi|110758129|ref|XP_392465.3|ribonucleoprotein	0.571429	0.5	0.5	0.5	-0.707107	0.5	0.5	0.5	0.707107
gi|110759197|ref|XP_001120985.1|cytochrome b5	0.571429	0.5	0.707107	0.5	0.5	0.5	-0.707107	0.5	0.5
gi|110759500|ref|XP_395491.3|acyl-CoA dehydrogenase	0.571429	0.707107	0.5	0.5	0.5	-0.707107	0.5	0.5	0.5
gi|110759502|ref|XP_624798.2|glycogenin	0.571429	0.707107	0.5	0.5	0.5	-0.707107	0.5	0.5	0.5
gi|110760320|ref|XP_625042.2|pyridoxal kinase	0.571429	0.5	0.707107	0.5	0.5	0.5	-0.707107	0.5	0.5
gi|110760646|ref|XP_001120189.1|PREDICTED: similar to CG5630-PA	0.571429	0.5	-0.707107	0.5	0.5	0.5	0.707107	0.5	0.5
gi|110760845|ref|XP_392696.3|esterase or lipase	0.571429	-0.707107	0.5	0.5	0.5	0.707107	0.5	0.5	0.5
gi|110762350|ref|XP_623644.2|lipoprotein component	0.571429	0.5	0.5	0.5	-0.707107	0.5	0.5	0.5	0.707107
gi|110762892|ref|XP_397348.3|tyrosyl tRNA synthetase	0.571429	0.5	0.707107	0.5	0.5	0.5	-0.707107	0.5	0.5
gi|110762983|ref|XP_394038.2|tubulin	0.571429	-0.707107	0.5	0.5	0.5	0.707107	0.5	0.5	0.5
gi|110763383|ref|XP_395041.3|PREDICTED: similar to CG4893-PA isoform 1	0.571429	0.5	0.5	0.5	-0.707107	0.5	0.5	0.5	0.707107
gi|110764355|ref|XP_392929.3|kinectin (kinesin receptor)	0.571429	0.5	0.707107	0.5	0.5	0.5	-0.707107	0.5	0.5
gi|110764472|ref|XP_001119959.1|peptidase, for epidermal integrity PMID8639621	0.571429	0.5	0.5	0.707107	0.5	0.5	0.5	-0.707107	0.5
gi|110764629|ref|XP_392845.3|mannose-1-phosphate guanylyltransferase	0.571429	0.5	0.707107	0.5	0.5	0.5	-0.707107	0.5	0.5
gi|110764909|ref|XP_001122985.1|proliferating cell nuclear antigen	0.571429	-0.707107	0.5	0.5	0.5	0.707107	0.5	0.5	0.5
gi|110765019|ref|XP_001123180.1|PGRP	0.571429	-0.707107	0.5	0.5	0.5	0.707107	0.5	0.5	0.5
gi|110765059|ref|XP_001121730.1|thioredoxin	0.571429	0.5	0.707107	0.5	0.5	0.5	-0.707107	0.5	0.5
gi|110766006|ref|XP_397543.3|PREDICTED: hypothetical protein	0.571429	0.5	0.5	0.5	0.707107	0.5	0.5	0.5	-0.707107
gi|110767170|ref|XP_001120181.1|PREDICTED: similar to Arginase-2, mitochondrial precursor (Arginase II) (Non-hepatic arginase) (Kidney-type arginase), partial	0.571429	0.5	-0.707107	0.5	0.5	0.5	0.707107	0.5	0.5
gi|110770384|ref|XP_001123339.1|glycerol-3-phosphate dehydrogenase	0.571429	-0.707107	0.5	0.5	0.5	0.707107	0.5	0.5	0.5
gi|110770850|ref|XP_001123305.1|glycoprotein in calcium signaling, PMID2762314	0.571429	0.707107	0.5	0.5	0.5	-0.707107	0.5	0.5	0.5
gi|48094929|ref|XP_392209.1|apoptosis-linked gene 2	0.571429	0.707107	0.5	0.5	0.5	-0.707107	0.5	0.5	0.5
gi|48097532|ref|XP_391915.1|PREDICTED: similar to CG32209-PB	0.571429	0.5	0.707107	0.5	0.5	0.5	-0.707107	0.5	0.5
gi|48098081|ref|XP_393969.1|cytochrome P450	0.571429	-0.707107	0.5	0.5	0.5	0.707107	0.5	0.5	0.5
gi|48098249|ref|XP_392027.1|chloride intracellular channel	0.571429	0.5	0.707107	0.5	0.5	0.5	-0.707107	0.5	0.5
gi|48098315|ref|XP_394036.1|ATP synthase component	0.571429	0.5	0.5	-0.707107	0.5	0.5	0.5	0.707107	0.5
gi|48101936|ref|XP_392725.1|lipase	0.571429	0.5	0.5	0.707107	0.5	0.5	0.5	-0.707107	0.5
gi|48102954|ref|XP_392826.1|SUMO1	0.571429	0.5	-0.707107	0.5	0.5	0.5	0.707107	0.5	0.5
gi|48103639|ref|XP_392882.1|calcyphosine-like protein	0.571429	0.5	0.5	0.5	-0.707107	0.5	0.5	0.5	0.707107
gi|48103834|ref|XP_395659.1|HSP1	0.571429	0.5	-0.707107	0.5	0.5	0.5	0.707107	0.5	0.5
gi|48104474|ref|XP_395789.1|NADH:ubiquinone dehydrogenase	0.571429	0.5	0.5	-0.707107	0.5	0.5	0.5	0.707107	0.5
gi|48120572|ref|XP_396465.1|NADH dehydrogenase	0.571429	0.5	-0.707107	0.5	0.5	0.5	0.707107	0.5	0.5
gi|48121613|ref|XP_393238.1|Rho GDP dissociation inhibitor	0.571429	0.707107	0.5	0.5	0.5	-0.707107	0.5	0.5	0.5
gi|48138568|ref|XP_393411.1|ubiquitin-conjugating enzyme E2	0.571429	0.5	-0.707107	0.5	0.5	0.5	0.707107	0.5	0.5
gi|48139903|ref|XP_397055.1|B-cell receptor-associated protein	0.571429	0.5	0.5	0.5	0.707107	0.5	0.5	0.5	-0.707107
gi|48141273|ref|XP_397202.1|PREDICTED: similar to HMG Coenzyme A synthase CG4311-PA, isoform A	0.571429	0.5	0.707107	0.5	0.5	0.5	-0.707107	0.5	0.5
gi|58585184|ref|NP_001011620.1|short-chain dehydrogenase reductase	0.571429	0.5	-0.707107	0.5	0.5	0.5	0.707107	0.5	0.5
gi|66499419|ref|XP_394245.2|aminopeptidase, puromycin-sensitive	0.571429	-0.707107	0.5	0.5	0.5	0.707107	0.5	0.5	0.5
gi|66501172|ref|XP_392651.2|Rab 2	0.571429	0.707107	0.5	0.5	0.5	-0.707107	0.5	0.5	0.5
gi|66504165|ref|XP_625282.1|PREDICTED: hypothetical protein	0.571429	0.5	0.5	-0.707107	0.5	0.5	0.5	0.707107	0.5
gi|66504360|ref|XP_392760.2|ATP synthase component	0.571429	0.5	0.5	0.5	-0.707107	0.5	0.5	0.5	0.707107
gi|66506431|ref|XP_624851.1|CoA ligase	0.571429	0.5	0.5	0.707107	0.5	0.5	0.5	-0.707107	0.5
gi|66507455|ref|XP_623069.1|coagulation factor-like protein 2	0.571429	0.5	0.5	0.5	-0.707107	0.5	0.5	0.5	0.707107
gi|66507594|ref|XP_624164.1|thiolase	0.571429	0.5	0.707107	0.5	0.5	0.5	-0.707107	0.5	0.5
gi|66509442|ref|XP_395694.2|dipeptidyl aminopeptidase	0.571429	0.707107	0.5	0.5	0.5	-0.707107	0.5	0.5	0.5
gi|66510285|ref|XP_392397.2|trehalose-6-phosphate synthase	0.571429	0.707107	0.5	0.5	0.5	-0.707107	0.5	0.5	0.5
gi|66510581|ref|XP_396381.2|tubulin-specific chaperone a	0.571429	-0.707107	0.5	0.5	0.5	0.707107	0.5	0.5	0.5
gi|66516122|ref|XP_393022.2|long chain acyl-CoA synthetase	0.571429	0.5	0.5	0.707107	0.5	0.5	0.5	-0.707107	0.5
gi|66517317|ref|XP_625060.1|ATP synthase component	0.571429	0.5	0.5	0.5	-0.707107	0.5	0.5	0.5	0.707107
gi|66517857|ref|XP_391850.2|PREDICTED: similar to CG16758-PD, isoform D	0.571429	0.707107	0.5	0.5	0.5	-0.707107	0.5	0.5	0.5
gi|66518279|ref|XP_393723.2|Rab 10	0.571429	0.707107	0.5	0.5	0.5	-0.707107	0.5	0.5	0.5
gi|66518451|ref|XP_391855.2|nuclear migration protein	0.571429	0.5	0.707107	0.5	0.5	0.5	-0.707107	0.5	0.5
gi|66519157|ref|XP_393468.2|proteasome subunit	0.571429	0.5	-0.707107	0.5	0.5	0.5	0.707107	0.5	0.5
gi|66519365|ref|XP_623349.1|PREDICTED: similar to Annexin IX CG5730-PC, isoform C	0.571429	0.5	0.707107	0.5	0.5	0.5	-0.707107	0.5	0.5
gi|66519566|ref|XP_393736.2|glutaryl-CoA dehydrogenase	0.571429	-0.707107	0.5	0.5	0.5	0.707107	0.5	0.5	0.5
gi|66522163|ref|XP_624571.1|protein disulfide isomerase family protein	0.571429	0.5	0.5	0.5	-0.707107	0.5	0.5	0.5	0.707107
gi|66522232|ref|XP_393900.2|isochorismatase	0.571429	0.5	0.5	0.5	-0.707107	0.5	0.5	0.5	0.707107
gi|66522335|ref|XP_391960.2|proteasome subunit	0.571429	0.707107	0.5	0.5	0.5	-0.707107	0.5	0.5	0.5
gi|66522931|ref|XP_623191.1|lectin	0.571429	0.5	0.707107	0.5	0.5	0.5	-0.707107	0.5	0.5
gi|66523029|ref|XP_623353.1|PREDICTED: similar to CG10424-PA isoform 1	0.571429	0.5	-0.707107	0.5	0.5	0.5	0.707107	0.5	0.5
gi|66524293|ref|XP_393965.2|ribosomal protein	0.571429	0.5	0.5	0.5	-0.707107	0.5	0.5	0.5	0.707107
gi|66524917|ref|XP_393112.2|proteasome 26s non-atpase subunit 4	0.571429	0.5	0.5	0.5	-0.707107	0.5	0.5	0.5	0.707107
gi|66525285|ref|XP_392071.2|ribosomal protein	0.571429	0.5	-0.707107	0.5	0.5	0.5	0.707107	0.5	0.5
gi|66530257|ref|XP_396670.2|lamin, eye development	0.571429	0.5	0.5	0.5	-0.707107	0.5	0.5	0.5	0.707107
gi|66530338|ref|XP_396126.2|phosphoserine aminotransferase	0.571429	-0.707107	0.5	0.5	0.5	0.707107	0.5	0.5	0.5
gi|66530912|ref|XP_624245.1|short-chain dehydrogenase	0.571429	0.5	0.707107	0.5	0.5	0.5	-0.707107	0.5	0.5
gi|66531601|ref|XP_397411.2|lipid storage droplet surface binding protein	0.571429	0.707107	0.5	0.5	0.5	-0.707107	0.5	0.5	0.5
gi|66532753|ref|XP_623373.1|Sar1	0.571429	0.5	0.5	0.707107	0.5	0.5	0.5	-0.707107	0.5
gi|66533395|ref|XP_393300.2|chaperonin	0.571429	0.707107	0.5	0.5	0.5	-0.707107	0.5	0.5	0.5
gi|66533867|ref|XP_623325.1|PREDICTED: similar to Phosphomannomutase 2 (PMM 2)	0.571429	0.707107	0.5	0.5	0.5	-0.707107	0.5	0.5	0.5
gi|66547108|ref|XP_393026.2|glucosamine-6-phosphate isomerase	0.571429	0.5	0.5	0.5	0.707107	0.5	0.5	0.5	-0.707107
gi|66547995|ref|XP_623097.1|peptidyl-prolyl cis-trans isomerase	0.571429	-0.707107	0.5	0.5	0.5	0.707107	0.5	0.5	0.5
gi|66549336|ref|XP_623227.1|Small ubiquitin-related modifier (SUMO) proteins	0.571429	0.5	0.5	0.5	-0.707107	0.5	0.5	0.5	0.707107
gi|66551610|ref|XP_392658.2|sorting nexin	0.571429	-0.707107	0.5	0.5	0.5	0.707107	0.5	0.5	0.5
gi|66551967|ref|XP_624896.1|ribosomal protein	0.571429	0.5	-0.707107	0.5	0.5	0.5	0.707107	0.5	0.5
gi|66552230|ref|XP_393559.2|proteasome subunit	0.571429	0.5	0.5	0.5	-0.707107	0.5	0.5	0.5	0.707107
gi|66552871|ref|XP_624979.1|PREDICTED: similar to coated vesicle membrane protein	0.571429	-0.707107	0.5	0.5	0.5	0.707107	0.5	0.5	0.5
gi|66553833|ref|XP_397087.2|trypsin	0.571429	0.5	0.5	0.5	0.707107	0.5	0.5	0.5	-0.707107
gi|66555021|ref|XP_623335.1|apolipophorin D	0.571429	0.5	0.5	0.5	-0.707107	0.5	0.5	0.5	0.707107
gi|66556287|ref|XP_625098.1|ATP synthase component, vacuolar	0.571429	0.5	-0.707107	0.5	0.5	0.5	0.707107	0.5	0.5
gi|66558413|ref|XP_624498.1|peptidyl-prolyl cis-trans isomerase	0.571429	0.5	0.5	0.5	-0.707107	0.5	0.5	0.5	0.707107
gi|66559310|ref|XP_623106.1|ribosomal protein	0.571429	0.5	0.707107	0.5	0.5	0.5	-0.707107	0.5	0.5
gi|66560172|ref|XP_392660.2|T-complex chaperonin	0.571429	0.5	0.707107	0.5	0.5	0.5	-0.707107	0.5	0.5
gi|66562752|ref|XP_397261.2|PREDICTED: similar to Ubiquitin-conjugating enzyme E2 L3 (Ubiquitin-protein ligase L3) (Ubiquitin carrier protein L3) (UbcM4)	0.571429	0.5	0.5	-0.707107	0.5	0.5	0.5	0.707107	0.5
gi|66563109|ref|XP_395656.2|esterase or lipase	0.571429	-0.707107	0.5	0.5	0.5	0.707107	0.5	0.5	0.5
gi|66565839|ref|XP_395065.2|clathrin light chain	0.571429	0.5	0.5	0.5	-0.707107	0.5	0.5	0.5	0.707107
gi|66566113|ref|XP_624821.1|ribosomal protein	0.571429	0.5	0.707107	0.5	0.5	0.5	-0.707107	0.5	0.5
gi|66566441|ref|XP_397188.2|serpin	0.571429	0.5	-0.707107	0.5	0.5	0.5	0.707107	0.5	0.5
gi|94158668|ref|NP_001035298.1|odorant binding protein 15	0.571429	0.5	0.5	0.5	0.707107	0.5	0.5	0.5	-0.707107
gi|94158709|ref|NP_001035295.1|odorant binding protein 16, wq-high,d-mid,elsewhere see PMID17065610	0.571429	0.5	-0.707107	0.5	0.5	0.5	0.707107	0.5	0.5
gi|110757143|ref|XP_001122011.1|easter	0.657143	0.5	0.5	1.47088	-0.67281	0.5	0.5	-0.579839	-0.218231
gi|110758534|ref|XP_623150.2|prophenoloxidase-activating factor	0.657143	-0.187907	-0.173044	0.5	0.5	-1.01736	1.37831	0.5	0.5
gi|110759540|ref|XP_392544.3|elongation factor 1d	0.657143	0.415671	0.5	-0.743874	0.5	1.21767	0.5	-0.889466	0.5
gi|110759577|ref|XP_001120801.1|cytochrome b5	0.657143	0.5	0.5	-0.683459	0.0161194	0.5	0.5	-0.741029	1.40837
gi|110760444|ref|XP_397488.2|PREDICTED: hypothetical protein	0.657143	0.5	-0.428793	-0.456659	0.5	0.5	1.49524	-0.609791	0.5
gi|110761364|ref|XP_001121589.1|alpha-actinin	0.657143	1.44577	-0.755331	0.5	0.5	-0.120658	-0.569785	0.5	0.5
gi|110762603|ref|XP_393082.3|PREDICTED: similar to Crk CG1587-PB, isoform B	0.657143	-0.370753	0.5	0.5	-0.524374	-0.59813	0.5	0.5	1.49326
gi|110762823|ref|XP_624958.2|proteasome subunit	0.657143	0.5	0.671299	-1.48627	0.5	0.5	0.471732	0.343243	0.5
gi|110766073|ref|XP_395379.3|fatty acyl-CoA reductase 2	0.657143	-0.670541	0.5	0.186722	0.5	1.33701	0.5	-0.853186	0.5
gi|110768566|ref|XP_001122588.1|PREDICTED: similar to boca CG30498-PA, partial	0.657143	-0.203619	0.5	0.5	-0.198571	-0.990171	0.5	0.5	1.39236
gi|48094573|ref|XP_397512.1|PREDICTED: hypothetical protein	0.657143	0.5	-0.571858	0.5	1.49162	0.5	-0.347924	0.5	-0.571837
gi|66500427|ref|XP_623555.1|nascent polypeptide associated complex subunit	0.657143	-0.414717	-0.185634	0.5	0.5	-0.842921	1.44327	0.5	0.5
gi|66503826|ref|XP_392190.2|PREDICTED: similar to CG6910-PA	0.657143	-0.979638	1.21724	0.5	0.5	-0.633785	0.396188	0.5	0.5
gi|66504249|ref|XP_625125.1|protein kinase c substrate	0.657143	0.5	-0.503836	-0.415242	0.5	0.5	1.49669	-0.577614	0.5
gi|66505131|ref|XP_624404.1|PREDICTED: similar to igloo CG18285-PA, isoform A	0.657143	0.5	0.5	-0.144942	0.258942	0.5	0.5	1.14829	-1.26229
gi|66507096|ref|XP_397526.2|axon growth repellent (Slit)	0.657143	1.26763	0.5	0.5	-1.14904	0.122062	0.5	0.5	-0.240649
gi|66509812|ref|XP_393561.2|angiotensin converting enzyme	0.657143	0.5	-0.452196	0.197873	0.5	0.5	-1.03989	1.29421	0.5
gi|66512983|ref|XP_393293.2|juvenile hormone esterase	0.657143	1.3554	-1.02034	0.5	0.5	-0.348732	0.0136686	0.5	0.5
gi|66516828|ref|XP_623981.1|PREDICTED: similar to PDCD-5 CG13072-PA	0.657143	-0.822578	0.5	1.4287	0.5	-0.0811511	0.5	-0.524971	0.5
gi|66540209|ref|XP_624722.1|electron transfer flavoprotein dehydrogenase	0.657143	-0.874874	0.5	1.40525	0.5	-0.02103	0.5	-0.509344	0.5
gi|66541614|ref|XP_624467.1|aldose-1-epimerase(mutarotase) PMID:17069632, 14764091	0.657143	0.5	-0.246593	-0.611983	0.5	0.5	1.47717	-0.618589	0.5
gi|66565249|ref|XP_625027.1|elongation factor 1b	0.657143	1.19984	-1.03877	0.5	0.5	0.403403	-0.564472	0.5	0.5
gi|110755774|ref|XP_001122876.1|PREDICTED: hypothetical protein	0.685714	1.0073	-0.399567	-1.00204	-0.268962	-1.60071	0.557391	0.394969	1.31161
gi|110758921|ref|XP_395614.3|heat shock protein 90	0.685714	-0.0391041	-0.259192	0.665389	-1.14449	-0.860291	-0.934813	1.6439	0.928601
gi|110759191|ref|XP_393334.3|myosin	0.685714	0.468369	-0.845603	0.228581	0.00271557	2.081	-1.0054	-0.811088	-0.118578
gi|110761214|ref|XP_623682.2|elongation factor 1 gamma	0.685714	0.151304	-0.0011841	0.0444357	-1.27106	-0.456371	-0.866879	0.327984	2.07177
gi|110763974|ref|XP_392104.3|aldehyde dehydrogenase	0.685714	-0.44735	1.4995	-0.403797	-0.74693	0.740691	1.22772	-0.820215	-1.04963
gi|110764717|ref|XP_623673.2|isocitrate dehydrogenase	0.685714	0.367063	-0.611448	1.32126	0.156576	0.703836	-1.51017	0.749238	-1.17636
gi|110767398|ref|XP_397196.3|proteasome subunit	0.685714	-0.335291	-0.0441182	2.11289	-0.507555	0.143339	-0.572568	0.467101	-1.26379
gi|110768448|ref|XP_624843.2|filamin A	0.685714	-0.0384615	-0.414413	-0.676519	1.64691	0.0317159	-0.76648	1.34246	-1.12521
gi|48095525|ref|XP_392313.1|tubulin	0.685714	0.654862	-0.258466	-1.34458	0.267595	-0.157546	-1.26165	0.415963	1.68382
gi|48096664|ref|XP_394745.1|acyl-CoA dehydrogenase	0.685714	-1.00529	-0.752945	1.83695	-0.0551587	1.143	-0.480733	0.0260874	-0.711911
gi|48096769|ref|XP_392518.1|proteasome subunit	0.685714	-0.423925	0.859001	0.544253	-0.0565338	0.269508	1.26597	-0.49221	-1.96606
gi|48105655|ref|XP_395976.1|PREDICTED: similar to CG33257-PA	0.685714	1.78492	-0.51621	-0.789643	1.27027	-0.91936	-0.451891	-0.496892	0.118799
gi|48142173|ref|XP_393583.1|proteasome subunit	0.685714	-0.511441	0.998214	-1.05438	-0.277582	1.43664	0.838634	-0.0972279	-1.33286
gi|58585252|ref|NP_001011653.1|troponin C	0.685714	-0.485329	-1.60402	0.612748	1.05062	0.623293	-0.321442	1.11392	-0.989785
gi|66499429|ref|XP_392111.2|acyl-CoA dehydrogenase	0.685714	1.67152	-0.39351	-0.000138704	-0.549974	0.637311	-0.811752	-1.40155	0.848086
gi|66500396|ref|XP_623393.1|tropomyosin	0.685714	1.12204	-1.39972	0.509636	0.741808	0.859717	0.212605	-1.24012	-0.805966
gi|66501507|ref|XP_392147.2|heat shock protein cognate 5	0.685714	-0.675981	0.762401	-0.35959	-0.594442	-1.17934	-0.353093	1.93606	0.46398
gi|66512039|ref|XP_392432.2|sterol carrier	0.685714	0.153032	-0.247134	-0.247318	-0.422506	-0.387164	-0.883242	-0.338667	2.373
gi|66514755|ref|XP_625294.1|pupal cuticle protein	0.685714	1.14065	0.696809	-1.28795	0.706428	-1.28083	0.979394	-0.488333	-0.466165
gi|66534660|ref|XP_624682.1|glutathione S transferase	0.685714	0.310515	-0.867106	-1.15588	0.911373	-0.895797	0.487428	1.65678	-0.44731
gi|66545506|ref|XP_392689.2|calreticulin	0.685714	0.958047	-0.635159	0.22854	-1.18597	-1.40603	1.00195	-0.0722164	1.11084
gi|66551889|ref|XP_395981.2|disulfide isomerase	0.685714	-0.263568	0.043846	-0.172497	-0.951046	-0.24363	-0.641361	-0.118978	2.34723
gi|66554916|ref|XP_624870.1|short-chain dehydrogenase	0.685714	-0.186931	0.783586	0.716498	-1.14766	1.69432	-0.279305	-0.388498	-1.19201
gi|94158626|ref|NP_001035323.1|cytochrome P450	0.685714	-0.747015	0.106285	0.0985863	0.342184	2.1542	-1.15716	-0.34103	-0.456049
gi|110757696|ref|XP_001121130.1|S-adenosyl-L-homocysteine hydrolase	0.742857	-0.095274	0.5	0.803159	0.189563	1.33001	0.5	-1.28721	-0.940255
gi|110758189|ref|XP_001121897.1|carboxylesterase	0.742857	0.256557	0.0322166	0.5	0.732441	-0.596439	1.19309	0.5	-1.61786
gi|110760324|ref|XP_391840.3|acyl-CoA dehydrogenase	0.742857	0.189942	-0.239737	0.786808	0.5	1.39676	-1.24001	-0.893766	0.5
gi|110764331|ref|XP_392880.3|alpha-glucosidase	0.742857	-0.0451452	-0.765418	0.5	-0.239378	-0.0910202	-0.78886	0.5	1.92982
gi|110764492|ref|XP_001121974.1|acetyl-CoA acetyltransferase	0.742857	0.5	-0.460382	0.708	-1.06262	0.5	-0.718431	1.6228	-0.0893673
gi|48141571|ref|XP_393558.1|sugar phosphatase	0.742857	1.65558	-0.314844	0.5	-0.77393	0.12783	-1.15459	0.5	0.459954
gi|58585250|ref|NP_001011626.1|profilin	0.742857	0.34256	0.5	-1.11077	0.49793	-0.901232	0.5	-0.389561	1.56107
gi|66530404|ref|XP_625032.1|proteasome subunit	0.742857	0.5	0.871126	-0.411446	-0.315459	0.5	1.57345	-0.755352	-0.962315
gi|66534008|ref|XP_392616.2|ATPase inhibitor-like protein	0.742857	0.5	-0.748621	1.33106	-0.857895	0.5	-0.628242	1.20313	-0.29943
gi|66534750|ref|XP_393381.2|prolyl cis-trans isomerase	0.742857	-0.58912	0.5	0.555896	-0.60328	-0.601585	0.5	1.81312	-0.575032
gi|66535957|ref|XP_624293.1|glycerol-3-phosphate dehydrogenase	0.742857	1.40463	-1.09195	0.178907	0.5	0.761433	-1.09441	-0.158607	0.5
gi|66553455|ref|XP_394852.2|alcohol dehydrogenase	0.742857	-0.0481948	-0.427304	0.383308	0.5	-0.0290373	-1.46581	1.58704	0.5
gi|66557932|ref|XP_623386.1|glycogen phosphorylase	0.742857	0.757436	0.5	0.210949	0.149354	1.22638	0.5	-0.939634	-1.40448
gi|110755489|ref|XP_001121720.1|chitin-binding protein	0.8	0.5	-1.46194	0.644811	0.5	0.5	0.646358	0.170774	0.5
gi|110770269|ref|XP_624225.2|long-chain acyl-CoA synthetase	0.8	0.846278	0.5	0.5	-0.428696	0.794415	0.5	0.5	-1.212
gi|110776938|ref|XP_001122745.1|amidase	0.8	0.902097	0.5	-0.0366341	0.5	0.518679	0.5	-1.38414	0.5
gi|48104663|ref|XP_392962.1|protein kinase C receptor	0.8	0.5	0.5	0.582476	-1.05272	0.5	0.5	-0.61398	1.08422
gi|66508573|ref|XP_625149.1|hydroxyacid oxidase	0.8	0.973451	0.5	-0.645429	0.5	0.725375	0.5	-1.0534	0.5
gi|66510064|ref|XP_396463.2|receptor mediated endocytosis protein	0.8	0.537722	0.440928	0.5	0.5	0.520021	-1.49867	0.5	0.5
gi|66530530|ref|XP_623625.1|annexin	0.8	-1.32477	0.631889	0.5	0.5	-0.203864	0.896743	0.5	0.5
gi|66533332|ref|XP_625023.1|endopeptidase inhibitor	0.8	0.5	-0.968364	0.6427	0.5	0.5	1.05619	-0.730527	0.5
gi|66558942|ref|XP_623672.1|chaperonin	0.8	0.5	0.596502	0.294488	0.5	0.5	-1.48485	0.593863	0.5
gi|66561330|ref|XP_395366.2|phosphogluconate mutase	0.8	1.08774	-0.638333	0.5	0.5	0.58411	-1.03352	0.5	0.5
gi|110749015|ref|XP_001120613.1|oxidoreductase	0.885714	1.60269	-1.08227	-0.873177	1.19011	-0.163592	-0.171888	0.419513	-0.921397
gi|110754998|ref|XP_393090.3|heat shock protein cognate 3	0.885714	0.419326	0.387423	-1.01875	0.388902	-1.85825	1.09937	-0.28083	0.862797
gi|110759146|ref|XP_001119949.1|cytochrome reductase, Drosophila role in midgut PMID16756551	0.885714	0.252608	1.18436	-0.477366	-0.0855476	0.260534	-1.29257	-1.25277	1.41075
gi|110760009|ref|XP_394891.3|ketoacyl reductase	0.885714	-0.550188	0.929734	-0.132753	0.461056	1.16678	-1.49193	0.794107	-1.1768
gi|110760082|ref|XP_395766.3|succinate semialdehyde dehydrogenase	0.885714	1.20166	0.414433	-0.556961	-0.725959	1.25659	-1.30804	-0.921044	0.639316
gi|110763386|ref|XP_624401.2|aldo-keto reductase	0.885714	-0.889428	2.02759	0.741436	-0.673657	-0.546887	-0.876863	0.0732158	0.14459
gi|110766532|ref|XP_623449.2|annexin	0.885714	-0.347085	1.77058	-0.65819	-0.9493	-0.36547	1.34918	-0.138519	-0.66119
gi|110768510|ref|XP_001121905.1|disulfide isomerase	0.885714	0.0667291	0.266239	0.0756068	-1.24686	-0.499755	-0.440208	-0.4031	2.18134
gi|48096996|ref|XP_391823.1|cytochrome c	0.885714	-0.342536	-0.0803433	-0.100552	-0.949052	-1.00459	1.95458	0.96811	-0.445613
gi|48129806|ref|XP_396656.1|ezrin-radixin-moesin-binding phosphoprotein	0.885714	-0.225604	0.625988	0.0173162	-0.959684	-1.44893	1.86565	-0.0923655	0.217627
gi|58585076|ref|NP_001011563.1|juvenile hormone esterase	0.885714	0.777868	1.63182	-0.925771	-1.20076	0.479769	-0.277243	0.467175	-0.952853
gi|66508193|ref|XP_623070.1|formyltetrahydrofolate synethase	0.885714	0.45913	0.0934623	-0.357201	-0.255593	0.194298	-1.32069	-0.838763	2.02535
gi|66514673|ref|XP_394758.2|Muscle LIM protein	0.885714	-1.49712	0.397886	1.10836	0.0903963	1.45305	-1.0612	-0.19335	-0.298015
gi|66521545|ref|XP_391936.2|tubulin	0.885714	0.489531	-0.647883	-0.930952	1.77825	0.702451	-1.3404	-0.126407	0.0754067
gi|66522657|ref|XP_624590.1|fumarylacetoacetate hydrolase	0.885714	-0.942898	0.560681	-0.7225	0.40897	-0.0976524	2.03955	-0.338857	-0.907296
gi|66526635|ref|XP_623252.1|aldehyde dehydrogenase	0.885714	-0.717383	1.36117	-0.47983	-1.09715	0.854601	1.29986	-0.738785	-0.482487
gi|66531434|ref|XP_624112.1|vacuolar and lysosomal proton pump	0.885714	1.21053	0.827574	-1.55683	-0.174995	-0.341385	0.167248	-1.12488	0.992734
gi|66536233|ref|XP_395535.2|glucose-1-phosphate uridylyltransferase	0.885714	-0.0376506	1.95943	-0.545198	-0.624224	0.959104	-1.08103	-0.619428	-0.0110028
gi|66546657|ref|XP_623282.1|disulfide isomerase	0.885714	1.14285	-0.28089	-0.184267	-1.02709	-0.811161	-0.65396	-0.0399114	1.85443
gi|66554330|ref|XP_623383.1|hydroxypyruvate isomerase	0.885714	-0.860831	-0.478699	1.55554	-0.872758	-0.94752	0.969145	0.953831	-0.318708
gi|94158822|ref|NP_001035313.1|odorant binding protein 14	0.885714	1.06881	-0.820302	-0.261901	-0.374881	-0.707195	-0.403532	-0.513265	2.01227
gi|48096523|ref|XP_392479.1|14-3-3 protein	0.914286	0.5	0.771681	0.596148	-1.41612	0.5	0.903861	-1.08381	0.228245
gi|110756698|ref|XP_001120847.1|phospholipid-hydroperoxide glutathione peroxidase	0.942857	1.79262	-0.636313	0.5	-0.953725	-0.554965	-0.0495924	0.5	0.401975
gi|110760210|ref|XP_001121882.1|ATP synthase component	0.942857	-1.17926	0.5	-0.442725	1.81516	-0.220569	0.5	0.200118	-0.172722
gi|110763326|ref|XP_392086.2|thioredoxin peroxidase	0.942857	-0.496653	0.395627	0.5	0.416115	0.182137	1.21202	0.5	-1.70924
gi|48095159|ref|XP_394370.1|serine protease	0.942857	0.5	-0.58089	-0.554364	1.99743	0.5	-0.234862	-0.0753155	-0.551995
gi|58585198|ref|NP_001011628.1|eEF-1 alpha chain	0.942857	-0.21118	-0.273957	0.5	-0.0486875	1.91093	-1.06146	0.5	-0.315645
gi|66523051|ref|XP_393234.2|aldehyde dehydrogenase	0.942857	-0.528401	0.5	0.346965	0.289476	1.64366	0.5	-1.25053	-0.501164
gi|110760029|ref|XP_001121953.1|PREDICTED: similar to CG5174-PA, isoform A, partial	0.971429	0.5	-1.31511	0.359849	0.817402	0.5	1.17617	0.00545991	-1.04376
gi|48106363|ref|XP_393059.1|ribosomal protein	0.971429	-0.556242	0.7319	0.5	-0.737015	-0.896022	1.66327	0.5	-0.205894
gi|66512737|ref|XP_396252.2|moesin ezrin radixin	0.971429	-0.674284	0.5	0.636024	-0.605226	1.76312	0.5	-0.419899	-0.699731
gi|66531851|ref|XP_623831.1|disulfide isomerase	0.971429	1.16368	0.332205	0.5	-1.45183	-0.499454	-0.505277	0.5	0.960676
gi|110756783|ref|XP_392679.3|dihydrolipoamide succinyltransferase (subunit of alpha-ketoglutarate dehydrogenase)	1	-0.438522	0.151059	-0.937506	0.640202	-0.91467	2.08693	-0.0371929	-0.5503
gi|110762227|ref|XP_001122095.1|Trypsin-like protease	1	0.5	0.5	-0.865682	0.831506	0.5	0.5	0.89987	-0.865694
gi|110765081|ref|XP_623502.2|pyruvate dehydrogenase	1	-1.60222	0.982776	-1.31249	1.02098	0.467137	0.582084	-0.329349	0.191078
gi|110772198|ref|XP_001121022.1|PREDICTED: similar to CG32446-PA	1	-0.123539	-0.308409	-0.374098	-0.185363	-1.47169	1.67948	1.23494	-0.451323
gi|110773874|ref|XP_393002.2|PREDICTED: similar to AU RNA binding protein/enoyl-Coenzyme A hydratase isoform 1	1	0.70497	0.5	0.5	-1.41782	0.701919	0.5	0.5	0.0109288
gi|110775155|ref|XP_001122302.1|enolase	1	-0.635975	-0.834092	0.795912	0.455122	1.47722	-0.976749	0.829697	-1.11113
gi|110777081|ref|XP_001123196.1|selenium binding protein	1	0.996941	0.5	0.5	-1.01245	0.708088	0.5	0.5	-0.692578
gi|48097366|ref|XP_393761.1|Ran	1	0.751328	-0.570736	1.61472	-1.21845	-1.19036	-0.170076	0.0278077	0.755766
gi|48128110|ref|XP_393294.1|proteasome subunit	1	-0.997975	0.38312	2.14752	-0.959752	-0.518749	0.162009	-0.161007	-0.0551625
gi|66514540|ref|XP_624408.1|oxidoreductase	1	1.51017	1.1766	-1.08542	-1.34533	-0.296939	-0.0838184	-0.286894	0.41162
gi|66517758|ref|XP_623474.1|carbonyl reductase	1	-0.532751	-0.463497	1.43935	-0.696269	-0.884297	-0.0199575	1.69509	-0.537676
gi|66520497|ref|XP_393351.2|nucleoside diphosphate kinase	1	-0.105239	-0.204636	0.438762	-0.370515	-1.29002	1.66658	0.973332	-1.10826
gi|66521282|ref|XP_393423.2|3-hydroxyacyl-coa dehydrogenase	1	0.976363	0.194206	-0.0819204	-1.61361	0.10437	-0.621337	-0.587824	1.62975
gi|66529463|ref|XP_624311.1|ATP synthase component	1	0.771555	0.5	-0.833506	0.5	0.95511	0.5	-0.89316	0.5
gi|66543533|ref|XP_396087.2|adenylate kinase	1	0.5	-0.335649	0.5	0.536459	0.5	-1.23605	0.5	1.03524
gi|66563168|ref|XP_392720.2|alanine aminotransferase	1	0.0685965	0.567354	-1.45717	-0.202703	-0.366478	-0.446389	-0.19707	2.03386
gi|66566395|ref|XP_623926.1|thymosin (actin monomer sequestering)	1	1.00453	-1.05747	0.5	0.5	-0.633564	0.686506	0.5	0.5

## Sheet: KL
All quantifiable proteins in the KL (irs knockdown, low pollen hoarding genotype) group
Protein	p-value	KL9/KL7	KL9/KL7	KL9/KL7	KL9/KL7	KL11/KL7	KL11/KL7	KL11/KL7	KL11/KL7
gi|110756013|ref|XP_001120588.1|PREDICTED: similar to Dauer Up-Regulated family member (dur-1)	0.0285714	-0.454833	-0.436064	-0.533179	-0.621733	-0.118164	0.012734	-0.266785	2.41802
gi|66504786|ref|XP_624456.1|saccharopine dehydrogenase	0.0285714	2.27576	-0.0020851	-0.112497	0.183122	-0.622525	-0.220318	-0.425543	-1.07591
gi|66535082|ref|XP_624361.1|peroxiredoxin	0.0285714	-1.11865	-0.247846	-0.781634	-1.06829	0.372419	0.201774	0.957169	1.68506
gi|110757651|ref|XP_392405.3|heat shock protein	0.0571429	-0.425791	-0.279038	-0.466073	-0.520606	-0.395633	-0.174017	-0.194064	2.45522
gi|110760290|ref|XP_393687.3|PREDICTED: similar to CG30084-PC, isoform C	0.0571429	-0.930487	-0.734113	0.0527925	-0.816212	0.216646	-0.331911	2.14772	0.395562
gi|110763892|ref|XP_625135.2|Cathepsin	0.0571429	-0.514454	-0.424621	-0.437549	-0.305842	2.4614	-0.222993	-0.338292	-0.217653
gi|66540209|ref|XP_624722.1|electron transfer flavoprotein dehydrogenase	0.0571429	0.5	0.540536	1.07747	0.98039	0.5	-1.25571	-0.903201	-0.439486
gi|110760324|ref|XP_391840.3|acyl-CoA dehydrogenase	0.0857143	0.5	0.105178	1.23994	1.0671	0.5	-0.552164	-0.557184	-1.30286
gi|110767168|ref|XP_001120125.1|fumarate hydratase	0.0857143	0.5	1.20147	0.363922	0.981387	0.5	-1.26157	-0.79002	-0.495188
gi|60115688|ref|NP_001012431.1|venom protein	0.0857143	-0.840538	0.5	-0.64556	-0.762138	1.02877	0.5	-0.254552	1.47402
gi|110751158|ref|XP_001120072.1|actin depolymerizing factor	0.114286	-0.717885	-0.86193	-1.03603	0.147234	0.620229	2.05734	-0.165722	-0.0432411
gi|110751363|ref|XP_623196.2|transketolase	0.114286	0.724501	-0.347578	1.35511	0.966823	-0.0809536	0.050707	-1.2526	-1.41601
gi|110755784|ref|XP_001119886.1|ribosomal protein	0.114286	-0.981537	-0.277543	-0.46454	-0.904762	-0.519162	1.0896	0.207134	1.85081
gi|110757116|ref|XP_001121522.1|mitochondrial outer membrane translocase	0.114286	-1.04718	-1.13408	-0.0313637	-0.158515	-0.690164	0.244573	1.61817	1.19856
gi|110768236|ref|XP_393544.2|myosin light chain	0.114286	-0.825873	-0.9724	0.344963	-0.771115	-0.484562	0.167647	2.03443	0.506913
gi|58585198|ref|NP_001011628.1|eEF-1 alpha chain	0.114286	1.66565	-0.354087	0.408569	0.450269	0.135727	0.310088	-0.9969	-1.61931
gi|62526112|ref|NP_001014993.1|elongation factor 1a	0.114286	1.22258	-0.414442	1.65278	-0.0532632	0.306849	-0.726168	-0.973986	-1.01435
gi|66517287|ref|XP_391838.2|alpha-ketoglutarate dehydrogenase	0.114286	1.41933	-0.59528	1.12876	-0.00361499	-0.605548	-0.828556	0.784372	-1.29946
gi|66520256|ref|XP_393789.2|electron transfer beta polypeptide	0.114286	-1.18033	0.0215778	-0.398375	-1.01281	0.833714	-0.562462	0.529503	1.76919
gi|66520497|ref|XP_393351.2|nucleoside diphosphate kinase	0.114286	0.233987	-0.421592	0.799994	1.72685	-1.14574	0.497519	-0.566657	-1.12436
gi|66525499|ref|XP_623130.1|heat shock protein 8	0.114286	0.356711	1.00246	0.415674	1.08883	-1.17131	-0.87927	0.601883	-1.41497
gi|66531851|ref|XP_623831.1|disulfide isomerase	0.114286	0.505218	1.33559	-0.708662	1.42799	-0.036722	-0.416973	-1.16685	-0.939589
gi|66533332|ref|XP_625023.1|endopeptidase inhibitor	0.114286	-0.359386	-0.357938	-0.357293	-0.349968	2.47484	-0.343787	-0.353885	-0.352586
gi|66546646|ref|XP_623095.1|phospholipid-hydroperoxide glutathione peroxidase	0.114286	-0.644795	-0.905561	0.445217	-0.75241	-0.453251	-0.574965	1.83019	1.05557
gi|66547447|ref|XP_624910.1|heat shock protein 10	0.114286	-0.677772	-0.920558	-0.913141	0.237048	0.475178	1.73651	-0.851794	0.914528
gi|66548684|ref|XP_624390.1|pyruvate kinase	0.114286	1.92954	-0.647559	1.04212	0.0607254	-0.713162	-0.486084	-0.192669	-0.992905
gi|66555437|ref|XP_393371.2|myosin regulatory light chain	0.114286	-0.95032	0.208949	-0.649858	-1.04998	-0.083679	0.96804	-0.310717	1.86757
gi|94158711|ref|NP_001035297.1|odorant binding protein 17, expression see PMID17065610 RNA profile	0.114286	-0.819222	-0.820408	-0.700169	0.429339	1.98964	0.76603	-0.224361	-0.620845
gi|110759146|ref|XP_001119949.1|cytochrome reductase, Drosophila role in midgut PMID16756551	0.142857	0.5	-0.279961	0.758214	1.30626	0.5	0.379717	-0.804345	-1.35988
gi|110768979|ref|XP_001122440.1|annexin	0.142857	1.98727	-0.137729	-0.144384	0.5	-0.677123	-0.404392	-0.62364	0.5
gi|48097948|ref|XP_393931.1|Serine carboxypeptidase	0.142857	0.5	-0.786411	-0.144896	-1.06597	0.5	-0.42943	0.994917	1.43179
gi|58585252|ref|NP_001011653.1|troponin C	0.142857	-0.747333	-0.23558	0.5	-0.845759	-0.110091	0.0262042	0.5	1.91256
gi|66508940|ref|XP_397201.2|glycoprotein, mitochondrial	0.142857	-1.00744	0.451718	-0.995663	0.5	-0.632447	1.04122	1.1426	0.5
gi|66509333|ref|XP_392381.2|cathepsin F	0.142857	-0.86617	-0.374598	0.5	-0.830356	-0.450305	1.12223	0.5	1.3992
gi|66558612|ref|XP_394922.2|juvenile hormone epoxide hydrolase	0.142857	2.00286	-0.109805	0.5	-0.263533	-0.476449	-0.489275	0.5	-0.663802
gi|110760444|ref|XP_397488.2|PREDICTED: hypothetical protein	0.171429	-1.17807	0.5	0.5	-0.475649	0.730674	0.5	0.5	0.923048
gi|110761835|ref|XP_393321.3|proteasome subunit	0.171429	-1.00026	0.5	0.5	-0.669081	0.553197	0.5	0.5	1.11615
gi|110762877|ref|XP_624330.2|prohibitin	0.171429	0.5	0.5	-0.81122	-0.918765	0.5	0.5	0.891167	0.838818
gi|48096769|ref|XP_392518.1|proteasome subunit	0.171429	0.519792	0.5	0.5	1.10574	-1.11771	0.5	0.5	-0.507816
gi|48097536|ref|XP_391916.1|PREDICTED: similar to CG9140-PA	0.171429	0.5	0.904045	0.690017	0.5	0.5	-1.26397	-0.330092	0.5
gi|66517761|ref|XP_392905.2|cAMP-dependent protein kinase R2	0.171429	-0.888356	0.5	-0.842963	0.5	0.838257	0.5	0.893062	0.5
gi|66525345|ref|XP_396922.2|aminooxidase	0.171429	0.5	0.704774	0.5	0.776484	0.5	-1.37439	0.5	-0.10687
gi|110749732|ref|XP_001121241.1|best resembles XP_001349505.1 (Paramecium), hi lvl in d5 larv hemo	0.2	-0.644861	0.201684	-0.5454	-0.7641	-0.289897	0.0201022	-0.317771	2.34024
gi|110751295|ref|XP_623197.2|GDP dissociation inhibitor	0.2	-0.486815	-0.523341	2.01029	-0.527376	-0.534787	-0.532408	1.1409	-0.546465
gi|110761561|ref|XP_395280.3|malic enzyme (not malate dehydrogenase)	0.2	-0.337994	-0.431132	2.37539	-0.44473	-0.450324	-0.522328	0.333443	-0.522324
gi|110768510|ref|XP_001121905.1|disulfide isomerase	0.2	0.220554	0.389305	1.27463	-0.142732	-0.24089	-1.7035	1.14397	-0.941338
gi|110773271|ref|XP_001123353.1|enoyl-CoA hydratase	0.2	-0.735755	-0.694735	1.55524	-0.608615	-0.425603	-0.396948	1.6519	-0.345481
gi|110777963|ref|XP_001121060.1|pyruvate carboxylase	0.2	-0.103513	-0.48651	2.23256	-0.195079	-0.549139	-0.671577	0.576534	-0.803277
gi|48105655|ref|XP_395976.1|PREDICTED: similar to CG33257-PA	0.2	-0.611183	-0.479639	1.5948	0.38966	-0.736577	-0.862638	1.39336	-0.687781
gi|66499429|ref|XP_392111.2|acyl-CoA dehydrogenase	0.2	0.113544	-0.604461	1.10206	1.48088	-0.696429	0.485897	-0.339472	-1.54202
gi|66505007|ref|XP_623199.1|HSC70Cb	0.2	0.764474	0.425586	-0.170628	0.965459	0.714973	0.334091	-1.67187	-1.36209
gi|66513481|ref|XP_394434.2|ubiquitin-activating enzyme E1	0.2	2.33409	-0.286611	-0.435123	-0.00840271	0.277629	-0.535815	-0.599547	-0.74622
gi|66514755|ref|XP_625294.1|pupal cuticle protein	0.2	-0.229039	0.745436	-0.069302	1.61495	-0.605527	-1.41347	0.819167	-0.862209
gi|66515272|ref|XP_623495.1|ATP synthase component	0.2	1.67733	0.0672937	0.382978	-0.661075	-1.06241	-0.698674	1.13168	-0.837121
gi|66530404|ref|XP_625032.1|proteasome subunit	0.2	-0.543076	-0.537881	1.38367	-0.552201	-0.533644	-0.526571	1.8331	-0.523405
gi|66536233|ref|XP_395535.2|glucose-1-phosphate uridylyltransferase	0.2	0.0257984	0.0526419	0.278936	-2.25981	0.501449	0.468393	-0.206879	1.13947
gi|66547760|ref|XP_392684.2|dihydropteridine reductase	0.2	0.148103	-0.553058	1.65666	-0.324154	-0.679379	-0.645646	1.39565	-0.998174
gi|94158718|ref|NP_001035296.1|odorant binding protein 21	0.2	-0.616074	-0.656319	-0.55069	0.188219	2.25548	0.440438	-0.471659	-0.589393
gi|110755489|ref|XP_001121720.1|chitin-binding protein	0.228571	0.132068	0.5	-0.538716	1.92825	-0.139876	0.5	-0.686048	-0.695679
gi|110764555|ref|XP_001123018.1|glutaredoxin	0.228571	1.27061	0.5	-0.632898	1.27909	-0.921061	0.5	-0.546854	-0.448892
gi|110770269|ref|XP_624225.2|long-chain acyl-CoA synthetase	0.228571	1.92493	-0.262844	0.0919474	0.5	-0.230526	-0.720223	-0.803279	0.5
gi|48095525|ref|XP_392313.1|tubulin	0.228571	1.40452	0.698921	0.5	-1.01087	-0.41918	-1.0832	0.5	0.409816
gi|48096291|ref|XP_394657.1|ubiquinol cytochrome c reductase	0.228571	0.5	-0.765948	-0.591761	-0.586481	0.5	-0.615019	1.46148	1.09773
gi|58585108|ref|NP_001011580.1|major royal jelly protein 2	0.228571	1.58098	0.5	-0.746289	0.869352	-0.736588	0.5	-0.186025	-0.781426
gi|66504141|ref|XP_624454.1|glucosinolate sulphatase PMID:17069632	0.228571	0.5	-0.415266	-0.401345	-0.415725	0.5	-0.414575	-0.394251	2.04116
gi|66504157|ref|XP_624591.1|PREDICTED: similar to CG4666-PA	0.228571	1.35962	0.186801	0.5	0.374722	0.359364	-0.789091	0.5	-1.49142
gi|110750766|ref|XP_001120194.1|PREDICTED: similar to Protein lethal(2)essential for life (Protein Efl21)	0.314286	0.5	0.5	-1.10009	-0.373225	0.5	0.5	0.205057	1.26825
gi|110755689|ref|XP_395004.3|low density lipoprotein receptor	0.314286	-0.540077	0.5	0.5	-0.604942	-0.345867	0.5	0.5	1.49089
gi|110756063|ref|XP_392328.3|PREDICTED: similar to Nidogen/entactin CG12908-PA, isoform A	0.314286	0.5	0.5	-0.538771	-0.919871	0.5	0.5	0.0969664	1.36168
gi|110759540|ref|XP_392544.3|elongation factor 1d	0.314286	0.5	0.5	-0.484276	-0.624672	0.5	0.5	-0.38371	1.49266
gi|110759577|ref|XP_001120801.1|cytochrome b5	0.314286	0.5	-0.42192	-0.800663	0.5	0.5	1.45792	-0.23534	0.5
gi|110759728|ref|XP_395289.3|aldehyde dehydrogenase	0.314286	1.29901	0.273797	0.5	0.5	-0.80588	-0.766924	0.5	0.5
gi|110764380|ref|XP_624351.2|purine synthesis	0.314286	1.33162	0.0941553	0.5	0.5	-0.395474	-1.0303	0.5	0.5
gi|110767535|ref|XP_001120602.1|muscle protein	0.314286	-0.804596	0.5	-0.582789	0.5	1.41846	0.5	-0.0310712	0.5
gi|110773874|ref|XP_393002.2|PREDICTED: similar to AU RNA binding protein/enoyl-Coenzyme A hydratase isoform 1	0.314286	0.5	0.5	1.49049	-0.415999	0.5	0.5	-0.655841	-0.418647
gi|110776938|ref|XP_001122745.1|amidase	0.314286	1.42616	-0.0666155	0.5	0.5	-0.816624	-0.542918	0.5	0.5
gi|48094929|ref|XP_392209.1|apoptosis-linked gene 2	0.314286	0.5	0.5	0.0775977	1.31649	0.5	0.5	-0.316859	-1.07723
gi|58585246|ref|NP_001011651.1|troponin C	0.314286	0.5	0.5	0.0463809	-1.33763	0.5	0.5	0.212652	1.0786
gi|58585250|ref|NP_001011626.1|profilin	0.314286	0.5	0.5	-0.238172	-1.26989	0.5	0.5	1.0651	0.442967
gi|66505131|ref|XP_624404.1|PREDICTED: similar to igloo CG18285-PA, isoform A	0.314286	0.5	-0.945675	0.5	-0.364841	0.5	-0.091021	0.5	1.40154
gi|66514422|ref|XP_397069.2|anterior fat body protein	0.314286	-0.683188	0.5	0.5	-0.933224	0.386332	0.5	0.5	1.23008
gi|66518279|ref|XP_393723.2|Rab 10	0.314286	1.49724	0.5	-0.425341	0.5	-0.49806	0.5	-0.57384	0.5
gi|66523390|ref|XP_392776.2|glutamate dehydrogenase	0.314286	0.5	-0.409992	0.5	-0.791972	0.5	-0.259926	0.5	1.46189
gi|66534614|ref|XP_393287.2|NADH dehydrogenase	0.314286	0.5	-0.638329	-0.711534	0.5	0.5	-0.0916155	1.44148	0.5
gi|66534766|ref|XP_624987.1|cytochrome C oxidase	0.314286	-0.470353	0.5	-0.748992	0.5	-0.248925	0.5	1.46827	0.5
gi|66541614|ref|XP_624467.1|aldose-1-epimerase(mutarotase) PMID:17069632, 14764091	0.314286	0.5	-0.319891	-0.981477	0.5	0.5	1.38811	-0.0867422	0.5
gi|66559141|ref|XP_393540.2|PREDICTED: similar to CG14224-PA	0.314286	-1.07548	0.5	0.5	-0.518696	0.407461	0.5	0.5	1.18671
gi|110748949|ref|XP_623342.2|aldolase	0.342857	0.895691	-0.388745	0.927648	0.630989	1.1169	-0.729883	-1.23389	-1.21871
gi|110749015|ref|XP_001120613.1|oxidoreductase	0.342857	1.76999	-0.304604	0.43607	-0.467995	-1.07684	-0.959189	1.04425	-0.441684
gi|110755774|ref|XP_001122876.1|PREDICTED: hypothetical protein	0.342857	-0.527015	-0.526607	1.17391	-0.526371	-0.527507	-0.527906	1.9887	-0.5272
gi|110762641|ref|XP_624044.2|ferritin subunit	0.342857	-0.848193	1.5355	-0.533316	-0.936715	-0.548244	-0.295556	0.0886133	1.53791
gi|110763326|ref|XP_392086.2|thioredoxin peroxidase	0.342857	1.74003	0.195472	-0.685092	-0.0644255	-1.15118	1.05539	-1.00729	-0.082906
gi|110763879|ref|XP_625293.2|PREDICTED: hypothetical protein	0.342857	-0.595781	-0.952366	-0.888535	1.15521	1.6668	0.0547069	-0.826647	0.386607
gi|48096130|ref|XP_394614.1|aldehyde dehydrogenase	0.342857	-0.421662	-0.421403	0.0946698	-0.421616	-0.421315	-0.421484	2.43417	-0.421364
gi|48097086|ref|XP_391841.1|14-3-3 protein, isoform zeta	0.342857	1.74385	1.20475	-0.400985	-0.305844	-1.32575	-0.645649	0.0100768	-0.280448
gi|48097366|ref|XP_393761.1|Ran	0.342857	0.822482	-0.793411	-0.425756	1.82285	-0.287303	0.673654	-0.831984	-0.980528
gi|66508439|ref|XP_392691.2|elongation factor, EF2	0.342857	-0.401212	-0.430829	2.26619	-0.500649	-0.483566	-0.537525	0.652291	-0.564701
gi|66516304|ref|XP_395924.2|bifunctional purine biosynthesis protein	0.342857	0.0175198	0.01341	1.96489	-0.448452	0.649029	-0.0602474	-1.40805	-0.728098
gi|66521459|ref|XP_623725.1|porin	0.342857	0.154628	-0.905655	0.180901	-0.862785	-0.831796	-0.399289	2.03164	0.632354
gi|66522386|ref|XP_391961.2|tropomyosin	0.342857	-0.523878	0.077774	-0.802299	-0.506038	0.203782	0.735864	-1.15861	1.97341
gi|66525858|ref|XP_394112.2|fumarylacetoacetate hydrolase	0.342857	-1.20164	-0.491604	-0.0480662	0.135153	0.674458	1.68219	0.55415	-1.30464
gi|66526470|ref|XP_624102.1|electron transfer flavoprotein	0.342857	-0.97444	-0.274756	0.0662412	-0.606197	0.623943	-0.740249	-0.241101	2.14656
gi|66534655|ref|XP_624662.1|glutathione S transferase	0.342857	-1.32878	0.761758	-0.679158	-0.404523	0.141243	-0.968553	1.21863	1.25938
gi|66549728|ref|XP_392990.2|ADP-ribosylation factor	0.342857	2.1172	-0.408985	-0.353242	0.870181	-0.352528	-0.294975	-0.709917	-0.867728
gi|66554916|ref|XP_624870.1|short-chain dehydrogenase	0.342857	-0.100047	0.931524	0.200526	0.700099	0.591512	-2.03084	-0.879479	0.586706
gi|66560290|ref|XP_392857.2|cathepsin D	0.342857	-0.0156074	-1.43016	-0.114113	-0.227571	-0.719129	-0.058367	2.01716	0.547789
gi|94158822|ref|NP_001035313.1|odorant binding protein 14	0.342857	-0.400601	-0.39833	-0.367374	-0.242354	2.4718	-0.339556	-0.373515	-0.350069
gi|94400893|ref|NP_001035348.1|troponin T	0.342857	-0.438563	-0.315701	-0.300981	-0.450913	-0.318027	-0.282895	-0.362973	2.47005
gi|110768448|ref|XP_624843.2|filamin A	0.371429	1.42334	-1.20947	0.77175	0.5	-0.0521135	-0.955259	0.0217534	0.5
gi|110759191|ref|XP_393334.3|myosin	0.4	0.5	1.99857	-0.383875	-0.363063	0.5	-0.0745607	-0.469682	-0.707387
gi|66521545|ref|XP_391936.2|tubulin	0.4	-0.167378	0.5	-0.175333	-0.844825	-0.613091	0.5	1.95637	-0.155743
gi|66553455|ref|XP_394852.2|alcohol dehydrogenase	0.4	0.5	-0.248866	-0.24415	1.86037	0.5	0.25604	-0.942468	-0.680929
gi|66556180|ref|XP_392967.2|Rab1	0.4	1.9206	-0.42068	0.5	-0.140473	0.0651818	-0.493729	0.5	-0.9309
gi|110750077|ref|XP_393567.3|spermine synthase	0.485714	1.34556	0.5	-0.237883	0.5	-1.06345	0.5	-0.0442257	0.5
gi|110750758|ref|XP_001120006.1|PREDICTED: similar to Protein lethal(2)essential for life (Protein Efl21)	0.485714	-0.496012	0.5	0.5	-0.507173	-0.496796	0.5	0.5	1.49998
gi|110755367|ref|XP_001120678.1|leucine rich repeat protein	0.485714	-0.510523	-0.515706	-0.111298	-0.312459	2.44947	-0.348818	-0.202524	-0.448137
gi|110755963|ref|XP_001121380.1|PREDICTED: similar to CG6131-PA	0.485714	0.5	-0.49149	0.5	1.4955	0.5	-0.596605	0.5	-0.407405
gi|110758758|ref|XP_392490.3|retinoid and fatty acid binding protein	0.485714	-0.256159	-0.0823322	1.80985	0.377644	0.0759798	-0.875655	0.520892	-1.57021
gi|110760082|ref|XP_395766.3|succinate semialdehyde dehydrogenase	0.485714	0.982157	0.285057	1.34828	-1.38162	-0.976841	-0.99145	0.265949	0.468462
gi|110762227|ref|XP_001122095.1|Trypsin-like protease	0.485714	0.5	0.181511	-0.778236	0.5	0.5	1.3432	-0.746473	0.5
gi|110763386|ref|XP_624401.2|aldo-keto reductase	0.485714	-1.25698	-0.757141	1.54291	-0.50016	0.241509	0.103326	1.30087	-0.674343
gi|110764127|ref|XP_392097.3|PREDICTED: similar to Collagen type IV CG4145-PA, isoform A isoform 1	0.485714	0.5	0.5	-0.450086	-0.524544	0.5	0.5	1.49908	-0.524446
gi|110777801|ref|XP_001120025.1|Rab7	0.485714	1.48607	0.5	-0.433416	0.5	-0.368676	0.5	-0.683978	0.5
gi|48097144|ref|XP_393701.1|signal peptidase complex subunit 2 homolog	0.485714	0.5	1.31124	-0.39246	0.5	0.5	0.134129	-1.05291	0.5
gi|48103506|ref|XP_392870.1|thioredoxin	0.485714	0.5	0.5	0.140131	-0.950551	0.5	0.5	-0.529784	1.3402
gi|48141383|ref|XP_393552.1|glutamine synthetase	0.485714	0.557313	-0.965114	-0.0552806	1.78794	0.507057	0.210749	-1.31323	-0.72944
gi|58585106|ref|NP_001011583.1|odorant binding protein ASP3	0.485714	-0.353718	-0.353717	-0.353578	-0.353126	2.47487	-0.353368	-0.353685	-0.353681
gi|58585202|ref|NP_001011630.1|retinoic acid binding protein	0.485714	-0.653651	-0.582055	1.71671	-0.528239	-0.400855	-0.575701	1.50981	-0.486011
gi|58585222|ref|NP_001011640.1|juvenile hormone binding protein	0.485714	2.41289	-0.554911	-0.36322	0.131981	-0.216258	-0.436208	-0.419835	-0.554437
gi|66499293|ref|XP_623552.1|glucose-6-phosphate isomerase	0.485714	-0.293794	-0.483115	2.34029	-0.487939	-0.409806	-0.532817	0.435881	-0.568699
gi|66499475|ref|XP_624070.1|receptor expression enhancing protein	0.485714	1.75317	0.463179	-0.893617	0.199788	0.796017	-0.510106	-0.489299	-1.31914
gi|66499547|ref|XP_392145.2|glucose dehydrogenase	0.485714	-1.17071	-0.661468	0.367815	0.472548	1.74563	-0.404635	0.708976	-1.05816
gi|66500174|ref|XP_394187.2|nucleoplasmin	0.485714	-0.230425	0.5	0.5	-0.623675	-0.620134	0.5	0.5	1.47423
gi|66504768|ref|XP_624304.1|lactoylglutathione	0.485714	0.5	0.5	-0.430335	1.40125	0.5	0.5	-0.921334	-0.0495789
gi|66506786|ref|XP_394487.2|malate dehydrogenase	0.485714	-0.198289	0.768899	1.37639	-0.300036	0.920395	-1.76316	-0.632075	-0.172134
gi|66507096|ref|XP_397526.2|axon growth repellent (Slit)	0.485714	0.5	0.5	0.30429	-0.88448	0.5	0.5	1.27923	-0.699044
gi|66510928|ref|XP_623962.1|catalase	0.485714	-0.563755	-0.518809	1.5951	-0.578256	-0.549339	-0.53898	1.64382	-0.48978
gi|66514673|ref|XP_394758.2|Muscle LIM protein	0.485714	0.156609	-0.941704	0.5	0.5	1.33607	-0.550978	0.5	0.5
gi|66517317|ref|XP_625060.1|ATP synthase component	0.485714	0.5	-0.26407	0.5	-0.696842	0.5	-0.515285	0.5	1.4762
gi|66522232|ref|XP_393900.2|isochorismatase	0.485714	0.5	0.5	1.38901	-0.392568	0.5	0.5	-0.956526	-0.0399178
gi|66525576|ref|XP_624353.1|aldo-keto reductase	0.485714	-0.510089	-0.25969	0.521638	0.777234	1.82363	-0.28202	-0.683838	-1.38686
gi|66530240|ref|XP_624511.1|isocitrate dehydrogenase	0.485714	0.5	0.272795	0.760513	0.5	0.5	-1.46885	0.435538	0.5
gi|66531474|ref|XP_624271.1|glutamine amidotransferase	0.485714	-0.32344	-0.599391	-1.67074	1.36848	0.163313	0.295962	-0.472804	1.23862
gi|66534671|ref|XP_393475.2|estradiol 17 beta-dehydrogenase	0.485714	-0.990992	0.43302	1.97783	-0.17193	0.384412	-0.410435	0.0318118	-1.25372
gi|66535270|ref|XP_392681.2|oxoacidtransferase	0.485714	1.36281	0.5	0.5	-0.226606	-0.0959119	0.5	0.5	-1.04029
gi|66537940|ref|XP_392933.2|heat shock protein 8	0.485714	-0.560735	-0.472234	1.82884	-0.500193	-0.54761	-0.542095	1.38665	-0.592618
gi|66546799|ref|XP_624781.1|ribosomal protein	0.485714	1.13558	0.0830151	-1.18832	-0.802475	-1.13533	0.138898	0.261747	1.50689
gi|66550509|ref|XP_624977.1|gamma interferon inducible lysosomal thiol reductase	0.485714	-0.883379	0.5	-0.204327	0.5	-0.346748	0.5	1.43445	0.5
gi|66557660|ref|XP_624767.1|apolipophorin III	0.485714	-0.794242	0.0213014	-1.53921	1.8842	0.0730848	-0.397444	0.337077	0.41524
gi|66565092|ref|XP_392925.2|PREDICTED: similar to vasa intronic gene CG4170-PA, isoform A	0.485714	-0.499836	0.5	0.5	-0.500242	-0.499922	0.5	0.5	1.5
gi|66566113|ref|XP_624821.1|ribosomal protein	0.485714	1.49999	0.5	-0.49997	0.5	-0.495686	0.5	-0.504334	0.5
gi|71480056|ref|NP_853560.2|deformed wing virus polyprotein	0.485714	-0.307311	1.53529	-0.251036	-0.657433	-0.41229	1.63488	-0.667737	-0.874365
gi|94158626|ref|NP_001035323.1|cytochrome P450	0.485714	-0.419474	-0.417759	0.152401	-0.434947	-0.431292	-0.43499	2.42301	-0.436946
gi|94158810|ref|NP_001035314.1|odorant binding protein 13, larv_old-high, pup_yng-high, pup_old-mid, PMID17065610	0.485714	0.5	-0.531107	0.5	1.49812	0.5	-0.428666	0.5	-0.538345
gi|110758534|ref|XP_623150.2|prophenoloxidase-activating factor	0.514286	-1.08393	-0.927097	0.736419	0.5	1.51211	-0.351779	0.114271	0.5
gi|110761029|ref|XP_624041.2|larval serum protein 2	0.514286	-0.6448	0.970463	0.5	-0.644808	-0.635657	-0.610436	0.5	1.56524
gi|48097744|ref|XP_391943.1|juvenile hormone esterase	0.514286	0.5	0.259829	-0.276198	1.24938	0.5	0.769717	-0.410893	-1.59184
gi|48128110|ref|XP_393294.1|proteasome subunit	0.514286	-0.636158	0.5	0.999225	-0.63612	-0.635619	0.5	1.54414	-0.635469
gi|66519842|ref|XP_391905.2|proteasome subunit	0.514286	0.5	-0.704741	0.795193	-0.898726	0.5	-0.206482	-0.611953	1.62671
gi|66532014|ref|XP_624340.1|glycerol-3-phosphate dehydrogenase, cytosolic	0.514286	1.60941	-0.298585	0.5	-0.16564	0.718559	-0.790233	0.5	-1.07351
gi|66557932|ref|XP_623386.1|glycogen phosphorylase	0.514286	0.5	-0.629297	1.56306	-0.630652	0.5	-0.632097	0.973646	-0.644656
gi|66565249|ref|XP_625027.1|elongation factor 1b	0.514286	-0.623332	0.5	1.5068	-0.642057	-0.644162	0.5	1.04776	-0.645007
gi|110750674|ref|XP_001120627.1|Cuticle protein	0.542857	-0.533079	-0.434791	0.5	-0.190175	-0.491851	-0.376639	0.5	2.02653
gi|110757143|ref|XP_001122011.1|easter	0.542857	0.5	-0.873357	-0.432489	0.480772	0.5	1.76717	-0.826292	-0.115804
gi|110763782|ref|XP_397138.3|dihydroxyacetone kinase	0.542857	-0.51179	-0.253168	0.5	-0.37453	2.01794	-0.244599	0.5	-0.633858
gi|48142173|ref|XP_393583.1|proteasome subunit	0.542857	0.5	1.64084	0.39399	-1.37091	0.5	-0.487744	-0.187091	0.010913
gi|66505914|ref|XP_623566.1|succinate dehydrogenase	0.542857	-0.484701	-0.24853	-0.24554	0.5	1.98358	-0.821463	-0.183345	0.5
gi|66513627|ref|XP_623997.1|Rab11	0.542857	1.90795	-0.174468	-0.586309	0.5	-0.472571	0.17974	-0.854342	0.5
gi|66530338|ref|XP_396126.2|phosphoserine aminotransferase	0.542857	1.67735	0.0481341	0.5	-0.405314	-0.017368	0.113759	0.5	-1.41656
gi|66535957|ref|XP_624293.1|glycerol-3-phosphate dehydrogenase	0.542857	1.84589	-0.303309	-0.733773	0.5	0.383909	-0.368793	-0.823928	0.5
gi|110749017|ref|XP_395915.3|short chain dehydrogenase	0.571429	0.5	0.5	0.5	0.707107	0.5	0.5	0.5	-0.707107
gi|110749036|ref|XP_393246.3|multiple inositol polyphosphate phosphatase	0.571429	0.5	0.5	-0.707107	0.5	0.5	0.5	0.707107	0.5
gi|110749126|ref|XP_394209.2|choline dehydrogenase	0.571429	0.5	0.5	0.5	0.707107	0.5	0.5	0.5	-0.707107
gi|110749824|ref|XP_395168.3|heat shock protein 1	0.571429	0.5	0.5	0.5	0.707107	0.5	0.5	0.5	-0.707107
gi|110750756|ref|XP_393575.3|HSP	0.571429	0.5	0.5	0.5	-0.707107	0.5	0.5	0.5	0.707107
gi|110750890|ref|XP_001120475.1|prefoldin	0.571429	0.5	0.5	0.5	-0.707107	0.5	0.5	0.5	0.707107
gi|110750947|ref|XP_392617.3|IG Superfamily Genes (immune, Evans)	0.571429	0.5	0.5	0.5	0.707107	0.5	0.5	0.5	-0.707107
gi|110755389|ref|XP_001121254.1|4-hydroxyphenylpyruvate dioxygenase	0.571429	0.5	0.5	0.5	-0.707107	0.5	0.5	0.5	0.707107
gi|110755965|ref|XP_396564.3|PREDICTED: similar to CG8927-PA, isoform A	0.571429	0.5	0.5	-0.707107	0.5	0.5	0.5	0.707107	0.5
gi|110755983|ref|XP_001121747.1|PREDICTED: similar to coiled-coil domain containing 58	0.571429	0.5	0.5	0.5	0.707107	0.5	0.5	0.5	-0.707107
gi|110756003|ref|XP_001119835.1|heat shock protein 40	0.571429	0.707107	0.5	0.5	0.5	-0.707107	0.5	0.5	0.5
gi|110756016|ref|XP_624806.2|Peroxiredoxin	0.571429	0.5	0.5	-0.707107	0.5	0.5	0.5	0.707107	0.5
gi|110756698|ref|XP_001120847.1|phospholipid-hydroperoxide glutathione peroxidase	0.571429	0.5	0.5	0.5	0.707107	0.5	0.5	0.5	-0.707107
gi|110757630|ref|XP_394861.3|adenylate kinase	0.571429	0.5	-0.707107	0.5	0.5	0.5	0.707107	0.5	0.5
gi|110757658|ref|XP_624025.2|pyruvate dehydrogenase	0.571429	0.5	0.5	0.5	-0.707107	0.5	0.5	0.5	0.707107
gi|110757696|ref|XP_001121130.1|S-adenosyl-L-homocysteine hydrolase	0.571429	0.5	0.5	0.707107	0.5	0.5	0.5	-0.707107	0.5
gi|110758214|ref|XP_624638.2|PREDICTED: similar to Tudor-SN CG7008-PA	0.571429	0.5	0.5	0.707107	0.5	0.5	0.5	-0.707107	0.5
gi|110758259|ref|XP_623576.2|metalloprotease	0.571429	0.5	-0.707107	0.5	0.5	0.5	0.707107	0.5	0.5
gi|110758428|ref|XP_394662.3|lactate dehydrogenase	0.571429	0.5	0.5	0.5	0.707107	0.5	0.5	0.5	-0.707107
gi|110758668|ref|XP_001121753.1|phosphoglycerate dehydrogenase	0.571429	0.5	0.5	0.5	0.707107	0.5	0.5	0.5	-0.707107
gi|110758754|ref|XP_001121288.1|PREDICTED: similar to CG31974-PA	0.571429	0.707107	0.5	0.5	0.5	-0.707107	0.5	0.5	0.5
gi|110759197|ref|XP_001120985.1|cytochrome b5	0.571429	0.5	-0.707107	0.5	0.5	0.5	0.707107	0.5	0.5
gi|110759329|ref|XP_001119950.1|PREDICTED: similar to rosy CG7642-PA	0.571429	0.707107	0.5	0.5	0.5	-0.707107	0.5	0.5	0.5
gi|110759569|ref|XP_001122538.1|beta-hexosaminidase	0.571429	0.5	0.5	-0.707107	0.5	0.5	0.5	0.707107	0.5
gi|110759591|ref|XP_392536.3|PREDICTED: similar to bancal CG13425-PC, isoform C	0.571429	0.5	0.5	0.5	-0.707107	0.5	0.5	0.5	0.707107
gi|110760259|ref|XP_393694.3|PREDICTED: similar to Limpet CG32171-PD, isoform D	0.571429	0.5	0.5	0.5	-0.707107	0.5	0.5	0.5	0.707107
gi|110760646|ref|XP_001120189.1|PREDICTED: similar to CG5630-PA	0.571429	0.5	0.5	0.5	-0.707107	0.5	0.5	0.5	0.707107
gi|110760746|ref|XP_395263.3|Aminotransferase	0.571429	0.5	0.5	0.5	-0.707107	0.5	0.5	0.5	0.707107
gi|110760845|ref|XP_392696.3|esterase or lipase	0.571429	0.5	0.5	0.5	0.707107	0.5	0.5	0.5	-0.707107
gi|110760871|ref|XP_623512.2|aldehyde dehydrogenase	0.571429	0.5	0.5	0.5	0.707107	0.5	0.5	0.5	-0.707107
gi|110762648|ref|XP_395130.3|trans-2-enoyl-CoA reductase	0.571429	0.5	0.707107	0.5	0.5	0.5	-0.707107	0.5	0.5
gi|110762823|ref|XP_624958.2|proteasome subunit	0.571429	0.5	0.5	0.5	0.707107	0.5	0.5	0.5	-0.707107
gi|110762892|ref|XP_397348.3|tyrosyl tRNA synthetase	0.571429	0.5	0.5	0.5	-0.707107	0.5	0.5	0.5	0.707107
gi|110763383|ref|XP_395041.3|PREDICTED: similar to CG4893-PA isoform 1	0.571429	0.5	0.5	0.5	0.707107	0.5	0.5	0.5	-0.707107
gi|110763663|ref|XP_001122227.1|phosphatidylethanolamine binding protein	0.571429	0.5	0.5	0.5	0.707107	0.5	0.5	0.5	-0.707107
gi|110764355|ref|XP_392929.3|kinectin (kinesin receptor)	0.571429	0.5	0.5	-0.707107	0.5	0.5	0.5	0.707107	0.5
gi|110764370|ref|XP_001120728.1|NADH-ubiquinone oxidoreductase	0.571429	0.5	0.5	-0.707107	0.5	0.5	0.5	0.707107	0.5
gi|110764629|ref|XP_392845.3|mannose-1-phosphate guanylyltransferase	0.571429	0.5	0.5	0.707107	0.5	0.5	0.5	-0.707107	0.5
gi|110765019|ref|XP_001123180.1|PGRP	0.571429	0.707107	0.5	0.5	0.5	-0.707107	0.5	0.5	0.5
gi|110765046|ref|XP_397099.3|metalloprotease	0.571429	-0.707107	0.5	0.5	0.5	0.707107	0.5	0.5	0.5
gi|110765059|ref|XP_001121730.1|thioredoxin	0.571429	-0.707107	0.5	0.5	0.5	0.707107	0.5	0.5	0.5
gi|110766073|ref|XP_395379.3|fatty acyl-CoA reductase 2	0.571429	0.5	0.5	0.5	0.707107	0.5	0.5	0.5	-0.707107
gi|110766107|ref|XP_001123002.1|guanine deaminase	0.571429	0.707107	0.5	0.5	0.5	-0.707107	0.5	0.5	0.5
gi|110766149|ref|XP_393642.3|adenylate cyclase-associated protein	0.571429	0.5	0.5	0.5	-0.707107	0.5	0.5	0.5	0.707107
gi|110766509|ref|XP_001122345.1|bicaudal	0.571429	0.5	0.5	0.5	-0.707107	0.5	0.5	0.5	0.707107
gi|110766827|ref|XP_001122232.1|initiation factor, eIF2-a	0.571429	0.5	0.5	-0.707107	0.5	0.5	0.5	0.707107	0.5
gi|110768566|ref|XP_001122588.1|PREDICTED: similar to boca CG30498-PA, partial	0.571429	0.5	0.5	0.5	-0.707107	0.5	0.5	0.5	0.707107
gi|110770725|ref|XP_001123239.1|pyruvate carboxylase	0.571429	0.5	0.707107	0.5	0.5	0.5	-0.707107	0.5	0.5
gi|110772198|ref|XP_001121022.1|PREDICTED: similar to CG32446-PA	0.571429	0.5	0.5	0.5	-0.707107	0.5	0.5	0.5	0.707107
gi|110777200|ref|XP_001122412.1|prefoldin	0.571429	0.5	0.5	0.5	-0.707107	0.5	0.5	0.5	0.707107
gi|110777839|ref|XP_001122916.1|adaptin (binds clathrin) PMID11598180	0.571429	0.5	0.5	0.5	-0.707107	0.5	0.5	0.5	0.707107
gi|48094573|ref|XP_397512.1|PREDICTED: hypothetical protein	0.571429	0.5	0.5	-0.707107	0.5	0.5	0.5	0.707107	0.5
gi|48096763|ref|XP_392515.1|PREDICTED: similar to sec23 CG1250-PA, isoform A isoform 1	0.571429	0.5	-0.707107	0.5	0.5	0.5	0.707107	0.5	0.5
gi|48097857|ref|XP_391959.1|prohibitin	0.571429	0.707107	0.5	0.5	0.5	-0.707107	0.5	0.5	0.5
gi|48098081|ref|XP_393969.1|cytochrome P450	0.571429	0.707107	0.5	0.5	0.5	-0.707107	0.5	0.5	0.5
gi|48098085|ref|XP_393971.1|cytochrome P450	0.571429	0.707107	0.5	0.5	0.5	-0.707107	0.5	0.5	0.5
gi|48099870|ref|XP_392601.1|translation initiation factor 1	0.571429	0.5	0.5	0.5	-0.707107	0.5	0.5	0.5	0.707107
gi|48101907|ref|XP_392722.1|proteasome subunit	0.571429	0.5	0.707107	0.5	0.5	0.5	-0.707107	0.5	0.5
gi|48102233|ref|XP_392756.1|PREDICTED: similar to CG17233-PA, isoform A	0.571429	0.5	0.5	-0.707107	0.5	0.5	0.5	0.707107	0.5
gi|48102954|ref|XP_392826.1|SUMO1	0.571429	0.5	0.5	0.5	0.707107	0.5	0.5	0.5	-0.707107
gi|48104474|ref|XP_395789.1|NADH:ubiquinone dehydrogenase	0.571429	0.707107	0.5	0.5	0.5	-0.707107	0.5	0.5	0.5
gi|48104663|ref|XP_392962.1|protein kinase C receptor	0.571429	0.5	-0.707107	0.5	0.5	0.5	0.707107	0.5	0.5
gi|48112712|ref|XP_396337.1|PREDICTED: similar to SP2637 CG5473-PA, isoform A	0.571429	0.5	0.5	0.5	-0.707107	0.5	0.5	0.5	0.707107
gi|48120572|ref|XP_396465.1|NADH dehydrogenase	0.571429	0.707107	0.5	0.5	0.5	-0.707107	0.5	0.5	0.5
gi|48121613|ref|XP_393238.1|Rho GDP dissociation inhibitor	0.571429	0.5	0.707107	0.5	0.5	0.5	-0.707107	0.5	0.5
gi|48124643|ref|XP_393266.1|alcohol dehydrogenase	0.571429	0.5	0.5	0.707107	0.5	0.5	0.5	-0.707107	0.5
gi|48138568|ref|XP_393411.1|ubiquitin-conjugating enzyme E2	0.571429	0.5	-0.707107	0.5	0.5	0.5	0.707107	0.5	0.5
gi|48139903|ref|XP_397055.1|B-cell receptor-associated protein	0.571429	0.5	0.5	-0.707107	0.5	0.5	0.5	0.707107	0.5
gi|58585138|ref|NP_001011599.1|major royal jelly protein 5	0.571429	0.5	0.5	-0.707107	0.5	0.5	0.5	0.707107	0.5
gi|58585142|ref|NP_001011601.1|major royal jelly protein 3	0.571429	0.707107	0.5	0.5	0.5	-0.707107	0.5	0.5	0.5
gi|58585170|ref|NP_001011610.1|major royal jelly protein 4	0.571429	0.5	0.5	-0.707107	0.5	0.5	0.5	0.707107	0.5
gi|62198227|ref|NP_001014429.1|major royal jelly protein 7	0.571429	0.5	0.5	-0.707107	0.5	0.5	0.5	0.707107	0.5
gi|62198229|ref|NP_001014430.1|troponin C	0.571429	0.5	0.5	0.5	-0.707107	0.5	0.5	0.5	0.707107
gi|66499186|ref|XP_395748.2|prolyl cis-trans isomerase	0.571429	0.5	0.5	0.707107	0.5	0.5	0.5	-0.707107	0.5
gi|66500170|ref|XP_623603.1|alpha-glucosidase	0.571429	0.5	0.707107	0.5	0.5	0.5	-0.707107	0.5	0.5
gi|66500225|ref|XP_396399.2|glutamate semialdehyde dehydrogenase	0.571429	-0.707107	0.5	0.5	0.5	0.707107	0.5	0.5	0.5
gi|66504249|ref|XP_625125.1|protein kinase c substrate	0.571429	0.5	0.5	0.5	-0.707107	0.5	0.5	0.5	0.707107
gi|66504360|ref|XP_392760.2|ATP synthase component	0.571429	0.5	0.5	-0.707107	0.5	0.5	0.5	0.707107	0.5
gi|66504546|ref|XP_394333.2|heat shock protein	0.571429	0.5	0.5	-0.707107	0.5	0.5	0.5	0.707107	0.5
gi|66506431|ref|XP_624851.1|CoA ligase	0.571429	-0.707107	0.5	0.5	0.5	0.707107	0.5	0.5	0.5
gi|66506837|ref|XP_394680.2|proteasome subunit	0.571429	0.5	0.5	0.5	-0.707107	0.5	0.5	0.5	0.707107
gi|66507455|ref|XP_623069.1|coagulation factor-like protein 2	0.571429	0.5	0.5	0.5	-0.707107	0.5	0.5	0.5	0.707107
gi|66508193|ref|XP_623070.1|formyltetrahydrofolate synethase	0.571429	0.707107	0.5	0.5	0.5	-0.707107	0.5	0.5	0.5
gi|66509442|ref|XP_395694.2|dipeptidyl aminopeptidase	0.571429	0.707107	0.5	0.5	0.5	-0.707107	0.5	0.5	0.5
gi|66509654|ref|XP_395944.2|annexin	0.571429	0.707107	0.5	0.5	0.5	-0.707107	0.5	0.5	0.5
gi|66509812|ref|XP_393561.2|angiotensin converting enzyme	0.571429	-0.707107	0.5	0.5	0.5	0.707107	0.5	0.5	0.5
gi|66509916|ref|XP_396462.2|seryl tRNA synthetase	0.571429	0.5	-0.707107	0.5	0.5	0.5	0.707107	0.5	0.5
gi|66511551|ref|XP_623268.1|PREDICTED: similar to glucocerebrosidase precursor isoform 2	0.571429	0.5	0.5	0.5	-0.707107	0.5	0.5	0.5	0.707107
gi|66512737|ref|XP_396252.2|moesin ezrin radixin	0.571429	0.5	-0.707107	0.5	0.5	0.5	0.707107	0.5	0.5
gi|66512887|ref|XP_393191.2|(metabolism) Inositol-1-(or 4-)monophosphatase PMID:17069632	0.571429	0.707107	0.5	0.5	0.5	-0.707107	0.5	0.5	0.5
gi|66512983|ref|XP_393293.2|juvenile hormone esterase	0.571429	0.5	0.5	0.707107	0.5	0.5	0.5	-0.707107	0.5
gi|66515469|ref|XP_393284.2|PREDICTED: similar to CG17271-PA	0.571429	0.5	0.5	0.5	-0.707107	0.5	0.5	0.5	0.707107
gi|66519566|ref|XP_393736.2|glutaryl-CoA dehydrogenase	0.571429	0.707107	0.5	0.5	0.5	-0.707107	0.5	0.5	0.5
gi|66519683|ref|XP_391917.2|s-adenosylhomocysteine hydrolase	0.571429	0.707107	0.5	0.5	0.5	-0.707107	0.5	0.5	0.5
gi|66519835|ref|XP_623788.1|sec14-like lipid binding	0.571429	0.5	0.5	-0.707107	0.5	0.5	0.5	0.707107	0.5
gi|66522163|ref|XP_624571.1|protein disulfide isomerase family protein	0.571429	0.5	0.5	0.5	-0.707107	0.5	0.5	0.5	0.707107
gi|66522335|ref|XP_391960.2|proteasome subunit	0.571429	0.5	0.5	0.5	-0.707107	0.5	0.5	0.5	0.707107
gi|66522804|ref|XP_395941.2|PGRP	0.571429	0.5	0.5	0.5	-0.707107	0.5	0.5	0.5	0.707107
gi|66522931|ref|XP_623191.1|lectin	0.571429	0.707107	0.5	0.5	0.5	-0.707107	0.5	0.5	0.5
gi|66523464|ref|XP_625050.1|ubiquinol-cytochrome c reducase	0.571429	0.5	0.5	0.707107	0.5	0.5	0.5	-0.707107	0.5
gi|66523683|ref|XP_393437.2|tRNA synthase, aspartyl	0.571429	0.5	0.5	0.5	0.707107	0.5	0.5	0.5	-0.707107
gi|66523907|ref|XP_393976.2|guanine nucleotide-binding protein beta 3 (g protein beta3)	0.571429	0.5	0.5	0.5	-0.707107	0.5	0.5	0.5	0.707107
gi|66524108|ref|XP_623128.1|thioredoxin	0.571429	0.5	0.5	0.5	-0.707107	0.5	0.5	0.5	0.707107
gi|66524293|ref|XP_393965.2|ribosomal protein	0.571429	0.707107	0.5	0.5	0.5	-0.707107	0.5	0.5	0.5
gi|66524760|ref|XP_623480.1|NADH dehydrogenase	0.571429	0.5	0.5	-0.707107	0.5	0.5	0.5	0.707107	0.5
gi|66525285|ref|XP_392071.2|ribosomal protein	0.571429	-0.707107	0.5	0.5	0.5	0.707107	0.5	0.5	0.5
gi|66525473|ref|XP_623901.1|calponin	0.571429	0.5	0.5	-0.707107	0.5	0.5	0.5	0.707107	0.5
gi|66525522|ref|XP_624159.1|chitin-binding protein	0.571429	0.5	0.5	0.5	-0.707107	0.5	0.5	0.5	0.707107
gi|66529200|ref|XP_624056.1|PREDICTED: similar to Palmitoyl Protein Thioesterase family member (ppt-1), partial	0.571429	0.5	0.5	-0.707107	0.5	0.5	0.5	0.707107	0.5
gi|66530010|ref|XP_625095.1|short-chain dehydrogenase	0.571429	0.5	0.5	0.5	-0.707107	0.5	0.5	0.5	0.707107
gi|66530377|ref|XP_395693.2|dihydrodiol dehydrogenase	0.571429	0.5	0.5	0.5	0.707107	0.5	0.5	0.5	-0.707107
gi|66530530|ref|XP_623625.1|annexin	0.571429	0.5	-0.707107	0.5	0.5	0.5	0.707107	0.5	0.5
gi|66531524|ref|XP_624536.1|C-lectin domain (immune, Evans)	0.571429	0.5	0.5	0.5	-0.707107	0.5	0.5	0.5	0.707107
gi|66531601|ref|XP_397411.2|lipid storage droplet surface binding protein	0.571429	0.5	-0.707107	0.5	0.5	0.5	0.707107	0.5	0.5
gi|66532627|ref|XP_396817.2|glutamate synthase	0.571429	0.5	-0.707107	0.5	0.5	0.5	0.707107	0.5	0.5
gi|66533950|ref|XP_623800.1|succinyl-CoA synthetase	0.571429	0.5	0.5	0.707107	0.5	0.5	0.5	-0.707107	0.5
gi|66534027|ref|XP_397231.2|PREDICTED: similar to CG5080-PB, isoform B, partial	0.571429	0.5	0.5	0.5	-0.707107	0.5	0.5	0.5	0.707107
gi|66535318|ref|XP_623221.1|PREDICTED: similar to CG31522-PA, isoform A, partial	0.571429	-0.707107	0.5	0.5	0.5	0.707107	0.5	0.5	0.5
gi|66536893|ref|XP_623743.1|proteasome subunit	0.571429	0.5	0.5	0.5	-0.707107	0.5	0.5	0.5	0.707107
gi|66544546|ref|XP_623093.1|Rad23a	0.571429	-0.707107	0.5	0.5	0.5	0.707107	0.5	0.5	0.5
gi|66546653|ref|XP_623225.1|Rho1, adhesion, attachment, motility regulation PMID12070092	0.571429	-0.707107	0.5	0.5	0.5	0.707107	0.5	0.5	0.5
gi|66547108|ref|XP_393026.2|glucosamine-6-phosphate isomerase	0.571429	0.5	0.5	0.707107	0.5	0.5	0.5	-0.707107	0.5
gi|66547340|ref|XP_396741.2|ribosomal protein	0.571429	0.707107	0.5	0.5	0.5	-0.707107	0.5	0.5	0.5
gi|66547995|ref|XP_623097.1|peptidyl-prolyl cis-trans isomerase	0.571429	0.5	0.707107	0.5	0.5	0.5	-0.707107	0.5	0.5
gi|66548968|ref|XP_625104.1|ribosomal protein	0.571429	0.707107	0.5	0.5	0.5	-0.707107	0.5	0.5	0.5
gi|66551959|ref|XP_395324.2|PREDICTED: similar to CG8055-PA	0.571429	-0.707107	0.5	0.5	0.5	0.707107	0.5	0.5	0.5
gi|66552230|ref|XP_393559.2|proteasome subunit	0.571429	0.707107	0.5	0.5	0.5	-0.707107	0.5	0.5	0.5
gi|66553833|ref|XP_397087.2|trypsin	0.571429	0.707107	0.5	0.5	0.5	-0.707107	0.5	0.5	0.5
gi|66554156|ref|XP_625078.1|ATP synthase component	0.571429	0.5	0.707107	0.5	0.5	0.5	-0.707107	0.5	0.5
gi|66556287|ref|XP_625098.1|ATP synthase component, vacuolar	0.571429	0.707107	0.5	0.5	0.5	-0.707107	0.5	0.5	0.5
gi|66557463|ref|XP_395077.2|pterin-4 alpha-carbinolamine dehydratase 2	0.571429	0.5	0.5	0.5	0.707107	0.5	0.5	0.5	-0.707107
gi|66558413|ref|XP_624498.1|peptidyl-prolyl cis-trans isomerase	0.571429	0.5	0.5	0.5	0.707107	0.5	0.5	0.5	-0.707107
gi|66559145|ref|XP_392970.2|serine protease	0.571429	0.707107	0.5	0.5	0.5	-0.707107	0.5	0.5	0.5
gi|66559310|ref|XP_623106.1|ribosomal protein	0.571429	0.5	0.5	-0.707107	0.5	0.5	0.5	0.707107	0.5
gi|66559541|ref|XP_392731.2|vesicle amine transport protein	0.571429	0.5	0.707107	0.5	0.5	0.5	-0.707107	0.5	0.5
gi|66561330|ref|XP_395366.2|phosphogluconate mutase	0.571429	0.707107	0.5	0.5	0.5	-0.707107	0.5	0.5	0.5
gi|66561488|ref|XP_624150.1|PREDICTED: similar to nitrilase family, member 2, partial	0.571429	0.5	0.5	0.5	0.707107	0.5	0.5	0.5	-0.707107
gi|66562752|ref|XP_397261.2|PREDICTED: similar to Ubiquitin-conjugating enzyme E2 L3 (Ubiquitin-protein ligase L3) (Ubiquitin carrier protein L3) (UbcM4)	0.571429	0.5	0.5	0.5	-0.707107	0.5	0.5	0.5	0.707107
gi|66563109|ref|XP_395656.2|esterase or lipase	0.571429	0.5	0.5	0.5	-0.707107	0.5	0.5	0.5	0.707107
gi|66564402|ref|XP_396161.2|calcyclin binding protein	0.571429	0.707107	0.5	0.5	0.5	-0.707107	0.5	0.5	0.5
gi|66565839|ref|XP_395065.2|clathrin light chain	0.571429	0.5	0.5	-0.707107	0.5	0.5	0.5	0.707107	0.5
gi|110751102|ref|XP_001119981.1|cytochrome P450	0.657143	0.106446	0.5	0.29059	0.5	-1.38709	0.5	0.990055	0.5
gi|110755961|ref|XP_001121346.1|cuticle protein	0.657143	1.11232	0.5	-1.28919	0.5	-0.117832	0.5	0.294709	0.5
gi|110756609|ref|XP_001120220.1|Niemann-Pick type C2	0.657143	-0.500001	0.5	0.5	-0.499997	1.5	0.5	0.5	-0.500001
gi|110756783|ref|XP_392679.3|dihydrolipoamide succinyltransferase (subunit of alpha-ketoglutarate dehydrogenase)	0.657143	0.5	0.5	0.0835471	-0.651241	0.5	0.5	1.38106	-0.81337
gi|110758324|ref|XP_623458.2|hydroxyacylglutathione hydrolase	0.657143	0.5	-1.12607	0.5	1.24933	0.5	0.224335	0.5	-0.347593
gi|110764149|ref|XP_001121565.1|beta-galactosidase PMID:17069632	0.657143	0.5	0.5	-0.0639655	-0.48114	0.5	0.5	1.4162	-0.871091
gi|110774625|ref|XP_001123192.1|odorant binding protein 18	0.657143	0.5	0.5	-0.679858	1.47252	0.5	0.5	-0.56267	-0.229987
gi|48100320|ref|XP_394993.1|proteasome subunit	0.657143	0.161584	0.5	0.5	-0.719745	-0.793321	0.5	0.5	1.35148
gi|48104680|ref|XP_392963.1|thioredoxin	0.657143	-0.473798	0.5	0.5	0.47067	1.1316	0.5	0.5	-1.12848
gi|48128966|ref|XP_396639.1|NADH-cytochrome b5 reductase	0.657143	-1.06994	0.5	1.15501	0.5	0.466179	0.5	-0.551249	0.5
gi|66500396|ref|XP_623393.1|tropomyosin	0.657143	0.5	0.464729	-0.215994	0.5	0.5	1.03891	-1.28765	0.5
gi|66507070|ref|XP_396566.2|PREDICTED: similar to CG12045-PA	0.657143	-1.48962	0.5	0.5	0.650358	0.36536	0.5	0.5	0.473902
gi|66507594|ref|XP_624164.1|thiolase	0.657143	0.224729	-0.514011	0.5	0.5	1.2943	-1.00502	0.5	0.5
gi|66510285|ref|XP_392397.2|trehalose-6-phosphate synthase	0.657143	1.09136	0.5	0.5	-1.23188	0.445451	0.5	0.5	-0.304931
gi|66510448|ref|XP_395444.2|beta-glucosidase (glucocerebrosidase)	0.657143	0.461294	0.5	0.5	-0.0463599	0.954207	0.5	0.5	-1.36914
gi|66512838|ref|XP_393341.2|amphiphysin	0.657143	-0.628658	0.5	0.01583	0.5	-0.792849	0.5	1.40568	0.5
gi|66513649|ref|XP_623691.1|spectrin	0.657143	1.49615	0.5	0.5	-0.554533	-0.544035	0.5	0.5	-0.397577
gi|66524161|ref|XP_624076.1|ferritin subunit	0.657143	-0.816731	1.4572	0.5	0.5	-0.273299	-0.367172	0.5	0.5
gi|66533395|ref|XP_393300.2|chaperonin	0.657143	1.44433	0.5	-0.861468	0.5	-0.260469	0.5	-0.322394	0.5
gi|66544702|ref|XP_623832.1|chaperonin subunit	0.657143	1.36003	0.5	0.5	-0.869252	-0.615719	0.5	0.5	0.124941
gi|66551889|ref|XP_395981.2|disulfide isomerase	0.657143	-0.167091	0.289859	0.5	0.5	-1.26149	1.13873	0.5	0.5
gi|66557994|ref|XP_395853.2|cytochrome c oxidase subunit	0.657143	1.49582	0.5	0.5	-0.602451	-0.43082	0.5	0.5	-0.462554
gi|66558942|ref|XP_623672.1|chaperonin	0.657143	0.5	-0.789679	0.482476	0.5	0.5	-0.870224	1.17743	0.5
gi|110751318|ref|XP_001120008.1|PREDICTED: hypothetical protein	0.685714	-1.05069	0.162797	-1.45538	1.27724	0.0379759	1.40532	-0.379085	0.0018093
gi|110758921|ref|XP_395614.3|heat shock protein 90	0.685714	0.995226	0.549336	0.0138686	-0.992533	-1.19711	-0.467651	1.66004	-0.561176
gi|110760701|ref|XP_001120471.1|hydroxyacyl-CoA dehydrogenase	0.685714	1.40648	-0.127046	-0.739403	-0.619435	-0.757478	-1.18267	0.831598	1.18795
gi|110763730|ref|XP_392997.3|glutathione S transferase	0.685714	-0.433395	-0.488044	0.726091	-0.524116	-0.525322	-0.548301	2.23593	-0.442839
gi|110763974|ref|XP_392104.3|aldehyde dehydrogenase	0.685714	-0.748462	-0.253464	2.32066	-0.797604	-0.421381	-0.130026	0.297087	-0.266813
gi|110764717|ref|XP_623673.2|isocitrate dehydrogenase	0.685714	0.0625327	-0.0397465	-0.586746	1.47671	0.40441	1.13603	-1.28303	-1.17016
gi|110765081|ref|XP_623502.2|pyruvate dehydrogenase	0.685714	-0.590155	-0.750616	0.69551	-0.418549	0.098942	-0.788085	2.1536	-0.400647
gi|110767398|ref|XP_397196.3|proteasome subunit	0.685714	0.531808	-0.407876	2.19062	-0.929317	-0.732207	-0.337297	0.149241	-0.464973
gi|110775155|ref|XP_001122302.1|enolase	0.685714	-0.352355	-0.999535	-0.752353	1.63649	1.48815	-0.12504	-0.419599	-0.475759
gi|48096138|ref|XP_392401.1|sorbitol dehydrogenase	0.685714	-0.417484	-0.342485	2.08103	0.275067	-0.0213026	0.0657652	-0.13054	-1.51005
gi|48096664|ref|XP_394745.1|acyl-CoA dehydrogenase	0.685714	-0.852676	-0.76212	1.77709	-0.515653	0.690588	-0.66693	0.96862	-0.638924
gi|48099074|ref|XP_394859.1|ester hydrolase	0.685714	-0.455749	-0.53323	1.5511	-0.517864	-0.559089	-0.513341	1.68225	-0.654073
gi|48102814|ref|XP_392811.1|isocitrate dehydrogenase	0.685714	-0.370363	-0.0419884	-0.765759	0.0779386	1.97186	0.605084	-0.0587409	-1.41803
gi|48139441|ref|XP_397008.1|dicarbonyl l-xylulose reductase	0.685714	0.432458	-0.212204	-0.749051	0.94439	0.328674	1.55571	-1.41626	-0.883717
gi|48140590|ref|XP_393517.1|thioredoxin reductase	0.685714	-1.10937	0.255082	0.671949	0.86458	1.52729	-0.634864	-0.272677	-1.30199
gi|48141870|ref|XP_393570.1|superoxide dismutase	0.685714	-1.0963	-1.14351	0.171163	1.47431	-0.294863	-0.663409	1.30322	0.249386
gi|58531215|ref|NP_001010975.1|translocase, ATP	0.685714	0.0199266	-0.291552	-0.0640721	-0.538336	-0.45907	-0.544261	2.41372	-0.536356
gi|58585104|ref|NP_001011578.1|vitellogenin	0.685714	-0.558025	-0.448577	1.79596	-0.569762	-0.561969	-0.508628	1.42567	-0.574668
gi|58585146|ref|NP_001011603.1|arginine kinase	0.685714	1.0671	-0.849747	-0.287235	-0.135741	-0.422526	-0.939624	1.95605	-0.388274
gi|66500205|ref|XP_393509.2|mitochondrial processing peptidase	0.685714	0.744118	-0.712874	-0.361172	-0.471885	0.0643025	-1.19744	-0.0990519	2.034
gi|66505480|ref|XP_623065.1|succinate dehydrogenase	0.685714	0.109233	-0.825981	1.94156	-0.483387	-0.261702	-0.485751	1.00253	-0.9965
gi|66512625|ref|XP_623939.1|heat shock protein 90	0.685714	0.896163	1.85361	-1.12175	-0.510208	-0.572732	-0.247817	0.48728	-0.784546
gi|66513092|ref|XP_392478.2|malate dehydrogenase	0.685714	-1.30124	-1.18472	0.956379	0.784932	0.235525	-0.182369	1.35684	-0.665343
gi|66514094|ref|XP_623798.1|aldehyde dehydrogenase	0.685714	-0.334233	-0.332588	2.43131	-0.506102	-0.457708	-0.397834	0.0826212	-0.485465
gi|66515987|ref|XP_395299.2|translationally controlled tumor protein	0.685714	-0.540153	-0.539901	1.66826	-0.539989	-0.539699	-0.540088	1.57102	-0.539445
gi|66521738|ref|XP_393545.2|citrate synthase	0.685714	0.523134	0.121256	-0.362094	-0.662726	-0.352622	-0.725068	2.21704	-0.758923
gi|66524882|ref|XP_392060.2|phosphatidylethanolamine-binding protein	0.685714	-0.512283	-0.501432	0.82003	-0.506274	-0.523342	-0.484461	2.19376	-0.485998
gi|66526635|ref|XP_623252.1|aldehyde dehydrogenase	0.685714	-0.821235	0.640396	-0.187812	-0.888225	0.0988613	1.93584	-1.10706	0.329233
gi|66530142|ref|XP_623083.1|ATP citrate lyase	0.685714	-0.432635	-0.458278	2.37309	-0.459874	-0.442912	-0.459076	0.355543	-0.475856
gi|66530423|ref|XP_623084.1|aldehyde dehydrogenase	0.685714	-1.08941	-0.094064	1.85689	-0.772565	-0.561346	1.03173	0.20869	-0.579921
gi|66531434|ref|XP_624112.1|vacuolar and lysosomal proton pump	0.685714	-0.502894	-0.510496	0.936245	-0.514521	-0.517461	-0.512704	2.13368	-0.511848
gi|66534286|ref|XP_392892.2|AAA+ ATPase with CDC48 domain	0.685714	-0.429801	1.793	0.767107	-1.13722	-0.613145	0.374551	-1.05468	0.300192
gi|66541426|ref|XP_624341.1|proteasome subunit	0.685714	-0.409878	-0.614317	1.94799	-0.599384	-0.59171	-0.545129	1.21965	-0.407228
gi|66546657|ref|XP_623282.1|disulfide isomerase	0.685714	-0.5125	-0.000158127	0.554574	-0.521949	-0.620353	-0.758403	2.24655	-0.387761
gi|66546988|ref|XP_393651.2|alcohol dehydrogenase	0.685714	-0.110357	-0.288541	2.325	-0.526428	-0.2423	-0.452365	0.243307	-0.948311
gi|66547450|ref|XP_392899.2|heat shock protein 60	0.685714	-0.0454543	1.01821	-0.73069	-0.752796	-0.610856	-0.540369	-0.355273	2.01723
gi|66548188|ref|XP_393445.2|thioredoxin peroxidase	0.685714	-1.68638	-1.04484	0.275003	1.49615	-0.0319294	0.562639	-0.197975	0.62734
gi|66548261|ref|XP_624343.1|succinyl-CoA synthetase	0.685714	-0.0717452	-0.597858	-0.491154	2.01124	1.01803	-0.372428	-0.91673	-0.579348
gi|66554330|ref|XP_623383.1|hydroxypyruvate isomerase	0.685714	-0.687168	-1.02162	0.851777	-0.239058	-1.06196	1.41808	1.17276	-0.432816
gi|94400901|ref|NP_001035349.1|alpha-glucosidase	0.685714	-0.89873	-0.706727	-0.204511	0.341234	-0.999974	0.834762	1.93565	-0.301708
gi|110750934|ref|XP_001121185.1|glucose-6-phosphate dehydrogenase	0.742857	0.238516	0.5	0.91429	-0.752396	-0.941462	0.5	1.39043	-0.849377
gi|110761364|ref|XP_001121589.1|alpha-actinin	0.742857	1.60056	0.0958468	-1.05756	0.5	-1.09756	0.210107	0.248601	0.5
gi|48137684|ref|XP_393368.1|actin	0.742857	0.724484	0.191711	-0.585544	0.5	-0.799977	1.52799	-1.05867	0.5
gi|66501172|ref|XP_392651.2|Rab 2	0.742857	0.5	0.00705694	-0.0669768	0.7832	0.5	1.20285	-0.228137	-1.69799
gi|66512039|ref|XP_392432.2|sterol carrier	0.742857	-0.681667	0.5	1.37048	-0.866668	-0.593285	0.5	1.17825	-0.407111
gi|66517758|ref|XP_623474.1|carbonyl reductase	0.742857	0.5	-0.647503	1.4807	-0.614417	0.5	-0.647454	1.08027	-0.651597
gi|66519936|ref|XP_393806.2|hydroxyacyl-CoA dehydrogenase	0.742857	2.01206	-0.416816	-0.54418	0.5	-0.154019	-0.28168	-0.615367	0.5
gi|66525867|ref|XP_396960.2|solute carrier	0.742857	1.04032	-0.592766	0.039849	0.5	-0.628332	-1.18653	1.32745	0.5
gi|66526646|ref|XP_623438.1|dihydrolipoamide dehydrogenase	0.742857	-0.124228	1.02391	0.5	0.131635	0.852053	-1.7841	0.5	-0.0992655
gi|66531425|ref|XP_623450.1|hydroxybutyrate coenzyme A transferase	0.742857	-0.642579	0.5	1.1705	-0.643321	-0.644511	0.5	1.40441	-0.644505
gi|66534750|ref|XP_393381.2|prolyl cis-trans isomerase	0.742857	0.5	-0.639615	1.55758	-0.63382	0.5	-0.631707	0.981144	-0.633579
gi|66547531|ref|XP_625090.1|6-phosphogluconate dehydrogenase	0.742857	0.265612	1.01585	0.5	-0.0929854	1.10326	-1.29694	0.5	-0.994792
gi|110755974|ref|XP_001120250.1|N-acetylneuraminate pyruvate lyase	0.8	0.5	0.5	1.01313	-0.840635	0.5	0.5	0.704959	-0.877456
gi|110765226|ref|XP_001120364.1|ribosomal protein	0.8	0.838934	0.5	0.5	-0.382847	-1.23938	0.5	0.5	0.783295
gi|110770384|ref|XP_001123339.1|glycerol-3-phosphate dehydrogenase	0.8	0.5	0.5	0.997133	-0.819451	0.5	0.5	0.723083	-0.900765
gi|48141571|ref|XP_393558.1|sugar phosphatase	0.8	0.5	-0.0387001	0.5	0.907056	0.5	-1.38253	0.5	0.51417
gi|66509122|ref|XP_394574.2|carbohydrate kinase	0.8	-0.356312	0.915947	0.5	0.5	0.68907	-1.24871	0.5	0.5
gi|66517659|ref|XP_625100.1|juvenile hormone binding protein	0.8	0.5	-0.808621	0.949702	0.5	0.5	-0.917372	0.776291	0.5
gi|110761214|ref|XP_623682.2|elongation factor 1 gamma	0.885714	1.44647	0.722321	-0.348481	-0.56319	-0.277165	-1.74936	-0.122386	0.891788
gi|110761968|ref|XP_625056.2|enolase	0.885714	-0.560128	-0.643925	1.18057	-0.398192	-0.526104	-0.445734	1.97599	-0.582485
gi|110762211|ref|XP_001121814.1|CoA ligase	0.885714	1.1736	0.546919	-0.531018	-1.16065	0.656037	-0.581041	-1.26045	1.15661
gi|110762568|ref|XP_001121713.1|similar to prion	0.885714	-0.886069	0.194845	-1.33688	1.6862	1.13421	-0.295843	-0.405099	-0.0913595
gi|110762773|ref|XP_001120097.1|major royal jelly protein (yellow)	0.885714	0.986766	-0.877257	0.88379	-0.637754	-1.33759	1.20633	0.520067	-0.744345
gi|110762902|ref|XP_624156.2|ATP synthase component	0.885714	-0.0635621	-0.194674	-0.417934	-0.644035	-0.90984	-0.605307	2.17754	0.657809
gi|110763826|ref|XP_395047.3|phosphoglycerate kinase	0.885714	-0.532186	-0.538891	1.39488	-0.535994	-0.535565	-0.540185	1.82409	-0.53615
gi|110766532|ref|XP_623449.2|annexin	0.885714	-0.315711	-1.02646	1.35309	0.301875	-1.14832	-0.18925	1.52362	-0.498846
gi|110777113|ref|XP_001123234.1|catalase	0.885714	-0.517902	-0.528057	1.17078	-0.532497	-0.54989	-0.506385	1.9906	-0.526649
gi|48096996|ref|XP_391823.1|cytochrome c	0.885714	-0.672562	-0.802103	0.620284	-0.103539	0.295728	-0.730549	2.09598	-0.703237
gi|48097100|ref|XP_391843.1|acetyl-CoA acyltransferase	0.885714	-0.646099	-0.479895	2.15826	-0.378769	-0.392524	-0.547542	0.869844	-0.583272
gi|48098039|ref|XP_391994.1|aconitase	0.885714	-0.45023	-0.748984	1.76677	-0.258193	-0.327562	-0.650104	1.40535	-0.737046
gi|48100966|ref|XP_392639.1|ATP synthase component	0.885714	-0.183266	-0.227539	-0.212898	-0.504629	-0.301108	-1.08269	2.30401	0.208119
gi|48129806|ref|XP_396656.1|ezrin-radixin-moesin-binding phosphoprotein	0.885714	-0.734586	0.500492	-1.09133	0.197203	-0.069505	2.04282	-0.894232	0.0491483
gi|48142692|ref|XP_393605.1|glyceraldehyde 3-phosphate dehydrogenase	0.885714	-0.542695	-0.648278	1.79987	-0.237894	-0.482833	-0.445246	1.37457	-0.817489
gi|58585076|ref|NP_001011563.1|juvenile hormone esterase	0.885714	-0.538799	-0.475114	1.99103	-0.5552	-0.50791	-0.527252	1.16903	-0.55579
gi|58585086|ref|NP_001011572.1|transferrin	0.885714	-0.581773	-0.471259	2.0624	-0.512069	-0.522784	-0.549996	1.05662	-0.481141
gi|58585098|ref|NP_001011579.1|major royal jelly protein 1	0.885714	0.965211	-0.641598	-0.668419	2.04303	-0.625158	-0.457202	0.0431017	-0.658968
gi|66501507|ref|XP_392147.2|heat shock protein cognate 5	0.885714	-0.777788	-0.432011	1.94783	-0.32222	-0.514059	-0.332113	1.17523	-0.744867
gi|66503826|ref|XP_392190.2|PREDICTED: similar to CG6910-PA	0.885714	-0.891543	1.84873	0.422692	-0.973424	-0.389216	-0.195967	0.942382	-0.763651
gi|66507623|ref|XP_393267.2|nucleosome remodeling factor	0.885714	-0.12296	-1.82052	1.66173	0.14245	-0.346692	-0.102921	0.835174	-0.24626
gi|66511001|ref|XP_394645.2|Hsc70 interacting protein	0.885714	-0.677026	-0.800939	1.56145	-0.787165	-0.828368	-0.360688	1.28905	0.603688
gi|66512107|ref|XP_395163.2|proteasome subunit	0.885714	-0.543741	-0.521374	1.53667	-0.549971	-0.550854	-0.573271	1.6998	-0.497265
gi|66513527|ref|XP_392913.2|superoxide dismutase	0.885714	-0.495394	-0.672049	-1.032	1.68081	0.143003	0.944304	-1.10255	0.533874
gi|66514540|ref|XP_624408.1|oxidoreductase	0.885714	-1.2864	0.0471866	1.89466	-0.931095	-0.354165	-0.0484353	0.853167	-0.174919
gi|66519157|ref|XP_393468.2|proteasome subunit	0.885714	-0.721557	-0.0904713	-0.226356	-0.215014	2.20348	-1.07067	-0.366773	0.487366
gi|66521282|ref|XP_393423.2|3-hydroxyacyl-coa dehydrogenase	0.885714	-0.0314111	0.783682	-0.158101	-0.984878	-0.67522	-0.74844	2.07505	-0.260682
gi|66522657|ref|XP_624590.1|fumarylacetoacetate hydrolase	0.885714	-1.53796	0.288196	0.300789	0.513886	-0.0762428	1.7869	-0.333899	-0.941675
gi|66534008|ref|XP_392616.2|ATPase inhibitor-like protein	0.885714	-0.581243	-0.573852	1.71869	-0.584336	-0.565572	-0.58477	1.50477	-0.333687
gi|66534660|ref|XP_624682.1|glutathione S transferase	0.885714	1.88571	-0.437054	-0.682665	-0.304923	-0.947307	1.21208	-0.542002	-0.183833
gi|66535742|ref|XP_395851.2|glutamate carboxypeptidase	0.885714	1.579	0.214748	-1.51736	0.119047	0.296311	0.445635	-1.3468	0.209419
gi|66545506|ref|XP_392689.2|calreticulin	0.885714	-0.481726	-0.171529	-0.866725	0.465365	-0.579595	2.18383	-0.782083	0.232462
gi|66551272|ref|XP_624009.1|alcohol dehydrogenase	0.885714	-0.543823	-0.529429	1.8247	-0.548291	-0.515773	-0.564026	1.39368	-0.517036
gi|66551875|ref|XP_624147.1|Ubiquinol-cytochrome C reductase	0.885714	-0.4334	-0.407475	0.00454502	-0.44428	-0.466406	-0.422362	2.44478	-0.275402
gi|66563168|ref|XP_392720.2|alanine aminotransferase	0.885714	0.382686	-0.378086	0.820356	-1.28761	-0.960627	-0.0238476	1.82111	-0.373987
gi|48094341|ref|XP_392114.1|calponin, inhibitor of ATPase activity in smooth muscle myosin	0.942857	0.5	-0.434654	0.243745	-0.586165	0.5	-0.634102	1.93243	-0.521253
gi|48098315|ref|XP_394036.1|ATP synthase component	0.942857	0.353511	-0.447105	0.5	-0.569625	-0.771256	-0.450442	0.5	1.88492
gi|66515350|ref|XP_396268.2|fatty acid synthase	0.942857	-0.442285	0.5	-0.266629	-0.442422	-0.442414	0.5	2.03619	-0.44244
gi|66523051|ref|XP_393234.2|aldehyde dehydrogenase	0.942857	-0.575042	-0.572969	1.87447	0.5	-0.5724	-0.570941	0.416886	0.5
gi|110755553|ref|XP_396131.3|aspartate aminotransferase	0.971429	0.152245	-0.961149	0.5	0.630246	1.61836	-0.707194	0.5	-0.732513
gi|110755772|ref|XP_001122872.1|apidermin 2 (PMID: 17244541)	0.971429	-0.677847	-0.593927	1.27542	0.5	-0.619583	-0.688904	1.30484	0.5
gi|110760009|ref|XP_394891.3|ketoacyl reductase	0.971429	1.14048	-1.2024	0.5	0.274871	1.06542	-0.975159	0.5	-0.303203
gi|110761334|ref|XP_625289.2|similar to Gly-rich Mycobacterium ulcerans PE–PGRS domain protein	0.971429	-0.658652	0.5	1.38848	-0.631088	-0.633782	0.5	1.18818	-0.653135
gi|110764331|ref|XP_392880.3|alpha-glucosidase	0.971429	0.5	-0.641967	1.4722	-0.63873	0.5	-0.641061	1.09096	-0.641398
gi|48096523|ref|XP_392479.1|14-3-3 protein	0.971429	-0.291227	1.20891	-0.960123	0.5	-0.707129	1.31045	-0.560879	0.5
gi|66510528|ref|XP_397224.2|peptidyl-prolyl cis-trans isomerase	0.971429	-1.27668	0.5	1.50307	-0.414131	-0.596508	0.5	0.763616	0.0206271
gi|66517490|ref|XP_624372.1|deoxyribose-phosphate aldolase	0.971429	-0.82195	0.5	1.74893	-0.575576	-0.233372	0.5	0.601637	-0.71967
gi|66547438|ref|XP_624846.1|co-chaperone p23	0.971429	0.800798	0.226515	0.5	-0.793245	-1.40962	-0.119398	0.5	1.29495
gi|66551115|ref|XP_623285.1|initiation factor, eIF4A	0.971429	-0.589781	0.5	1.1317	-0.658156	-0.656473	0.5	1.43725	-0.664538
gi|66566441|ref|XP_397188.2|serpin	0.971429	0.5	-0.590253	0.61711	-0.63431	0.5	-0.468663	1.77696	-0.700847
gi|110750672|ref|XP_001120585.1|cuticle protein	1	-0.225852	-0.072168	-1.31247	1.77968	-0.420276	0.598094	-1.02772	0.680714
gi|110754998|ref|XP_393090.3|heat shock protein cognate 3	1	-1.60943	-0.36927	1.42018	0.73548	-0.985931	-0.065742	0.859604	0.0151187
gi|110755329|ref|XP_001121746.1|PREDICTED: hypothetical protein	1	0.5	-0.269417	0.536261	0.5	0.5	-1.27453	1.00768	0.5
gi|110756048|ref|XP_001120251.1|PREDICTED: hypothetical protein	1	0.727522	0.5	0.5	-1.40611	-0.0235693	0.5	0.5	0.702154
gi|110756123|ref|XP_623766.2|HSP70/90 organizing protein	1	0.10569	0.960917	-0.683275	-0.783432	-0.573834	1.97605	-0.853669	-0.148445
gi|110762076|ref|XP_625049.2|protein kinase c inhibitor	1	-1.48284	0.5	0.5	0.649103	0.289779	0.5	0.5	0.543956
gi|110764492|ref|XP_001121974.1|acetyl-CoA acetyltransferase	1	-0.510719	0.653023	0.5	0.5	1.00184	-1.14414	0.5	0.5
gi|110775909|ref|XP_001122661.1|aspartate aminotransferase	1	-0.719867	-0.455176	0.880735	-0.585036	2.02546	-0.673855	0.25811	-0.730373
gi|58585196|ref|NP_001011627.1|prophenoloxidase	1	-0.811117	-0.422759	1.40919	-0.334026	0.0974102	-0.604573	1.64999	-0.98412
gi|66504263|ref|XP_396615.2|progesterone receptor	1	1.49232	0.345046	-0.316201	-0.920862	-1.64577	-0.232841	0.890309	0.387998
gi|66514614|ref|XP_396769.2|imaginal disc growth factor	1	-0.995402	-0.425735	0.538539	-0.0531351	-0.192951	-0.590202	2.21448	-0.495588
gi|66514697|ref|XP_392501.2|calponin, inhibitor of ATPase activity in smooth muscle myosin	1	-0.307673	-1.35484	-0.340776	1.78891	0.749379	-0.781555	-0.401411	0.647967
gi|66521433|ref|XP_393851.2|endoplasmic reticulum calcium pump	1	0.0645076	-0.0668553	-0.588418	-0.417151	1.89808	-0.837303	1.01422	-1.06709
gi|66525458|ref|XP_392078.2|calponin, inhibitor of ATPase activity in smooth muscle myosin	1	-0.347189	-0.693478	0.296016	-0.251199	-0.596512	-0.443648	2.36383	-0.327822
gi|66533113|ref|XP_397306.2|transaldolase	1	-0.399137	0.120536	-0.428524	-0.584966	1.49024	-0.841115	-0.936562	1.57953
gi|66550890|ref|XP_625114.1|phosphoglyceromutase	1	-0.197974	-1.20375	0.218536	0.64556	0.043527	-1.27099	1.85007	-0.084978
gi|66556661|ref|XP_623921.1|adenylate kinase	1	0.671825	-1.42483	0.790485	-0.291114	-0.453051	-1.20571	0.555413	1.35699
gi|94400899|ref|NP_001035346.1|troponin I	1	2.05794	-0.0164455	-0.622436	-0.901869	-0.0616284	0.141822	-1.12376	0.526375

## Sheet: Significant differences
All proteins that differed in abundance at a p-value <0.1 in experiment 2 (calculated by Mann Whitney U tests and verified by a bootstrap procedure including sampling without replacement)
CH: gfp control, high pollen hoarding genotype; KH: irs knockdown, high pollen hoarding genotype; CL: gfp control, low pollen hoarding genotype; KL: irs knockdown, low pollen hoarding genotype.
Protein	Treatment	Genotype	Treatment/Genotype	P-value Day9/Day11	Rank sum Day9/Day7	Rank sum Day11/Day 7	Day9/Day7	Day9/Day7	Day9/Day7	Day9/Day7	Day11/Day7	Day11/Day7	Day11/Day7	Day11/Day7
gi|110762211|ref|XP_001121814.1|CoA ligase	C/C	H/H	CH/CH	0.0285714	10	26	-0.909602	-0.187013	-0.456255	-0.975907	0.492218	0.0416785	-0.173733	2.16861
gi|110763730|ref|XP_392997.3|glutathione S transferase	C/C	H/H	CH/CH	0.0285714	10	26	-1.5234	-0.522721	0.485196	-1.3835	0.958673	0.61647	0.78455	0.584734
gi|66526646|ref|XP_623438.1|dihydrolipoamide dehydrogenase	C/C	H/H	CH/CH	0.0285714	10	26	-0.581865	-1.33618	-0.284068	-0.857443	0.0243203	0.276246	1.67717	1.08182
gi|66560290|ref|XP_392857.2|cathepsin D	C/C	H/H	CH/CH	0.0285714	10	26	-1.51785	-0.028281	-0.758302	-0.847759	0.0858346	0.874123	1.43318	0.759058
gi|66500225|ref|XP_396399.2|glutamate semialdehyde dehydrogenase	C/C	H/H	CH/CH	0.0571429	11	25	-0.89821	-0.335683	-0.395574	-1.09893	1.86875	0.196409	-0.363243	1.02648
gi|66521459|ref|XP_623725.1|porin	C/C	H/H	CH/CH	0.0571429	11	25	-0.544261	-1.40138	-0.885524	0.406549	-0.419392	0.439624	1.71736	0.687016
gi|66531434|ref|XP_624112.1|vacuolar and lysosomal proton pump	C/C	H/H	CH/CH	0.0571429	11	25	-0.753992	-1.15615	-0.116471	-0.584657	1.8329	1.12503	-0.0088408	-0.337814
gi|66534660|ref|XP_624682.1|glutathione S transferase	C/C	H/H	CH/CH	0.0571429	11	25	-0.401148	-0.495422	-0.757178	-0.833513	-0.420231	0.209961	0.492448	2.20508
gi|110751158|ref|XP_001120072.1|actin depolymerizing factor	C/C	H/H	CH/CH	0.0571429	11	25	-0.57841	-0.899678	0.483861	-1.62276	0.915891	-0.299569	0.829129	1.17154
gi|48141870|ref|XP_393570.1|superoxide dismutase	C/C	H/H	CH/CH	0.0571429	11	25	-0.953144	-0.168206	-0.244701	-1.34093	1.27235	-0.239898	0.0866539	1.58787
gi|66525473|ref|XP_623901.1|calponin	C/C	H/H	CH/CH	0.0857143	11.5	24.5	-0.703693	-0.454663	0.5	-0.989827	1.68879	-0.195046	0.5	0.654438
gi|48137684|ref|XP_393368.1|actin	C/C	H/H	CH/CH	0.0857143	24.5	11.5	1.06592	0.101903	0.5	1.21288	-0.85856	-0.26772	0.5	-1.25442
gi|94400899|ref|NP_001035346.1|troponin I	C/C	H/H	CH/CH	0.0857143	24.5	11.5	0.822762	0.5	-0.0295652	1.54731	-0.555081	0.5	-0.778612	-1.00681
gi|110777801|ref|XP_001120025.1|Rab7	C/C	H/H	CH/CH	0.0857143	24.5	11.5	1.36512	0.5	-0.103892	1.08354	-0.521408	0.5	-0.818388	-1.00497
gi|66549728|ref|XP_392990.2|ADP-ribosylation factor	C/C	H/H	CH/CH	0.0857143	24.5	11.5	1.48857	0.5	0.221978	0.715572	-0.391759	0.5	-1.02281	-1.01155
gi|110751363|ref|XP_623196.2|transketolase	C/C	H/H	CH/CH	0.0571429	25	11	0.142502	2.06416	-0.0826146	0.302424	0.0608131	-0.222052	-1.16423	-1.101
gi|66514094|ref|XP_623798.1|aldehyde dehydrogenase	C/C	H/H	CH/CH	0.0571429	25	11	-0.0934684	0.616481	1.12613	1.10804	0.308026	-0.252079	-1.40862	-1.40451
gi|71480056|ref|NP_853560.2|deformed wing virus polyprotein	C/C	H/H	CH/CH	0.0571429	25	11	0.997349	-0.579807	1.0315	0.976281	-0.892974	0.622925	-0.809355	-1.34592
gi|66500396|ref|XP_623393.1|tropomyosin	C/C	H/H	CH/CH	0.0571429	25	11	1.63611	-0.633529	0.428241	1.14688	-0.835744	-0.867319	0.105756	-0.980392
gi|66522386|ref|XP_391961.2|tropomyosin	C/C	H/H	CH/CH	0.0571429	25	11	1.25735	-0.549854	0.161566	1.74897	-0.919247	-0.887948	-0.218943	-0.591892
gi|94400893|ref|NP_001035348.1|troponin T	C/C	H/H	CH/CH	0.0571429	25	11	1.07376	-0.580955	-0.100756	1.97194	-0.76964	-0.656961	-0.197066	-0.740318
gi|110767398|ref|XP_397196.3|proteasome subunit	C/C	H/H	CH/CH	0.0571429	25	11	1.01479	0.619763	-0.300768	1.27252	0.273345	-0.544708	-0.543408	-1.79154
gi|66541426|ref|XP_624341.1|proteasome subunit	C/C	H/H	CH/CH	0.0571429	25	11	1.16942	0.903979	-0.388199	1.03741	-0.629491	0.1163	-0.497335	-1.71209
gi|66501507|ref|XP_392147.2|heat shock protein cognate 5	C/C	H/H	CH/CH	0.0571429	25	11	-0.22444	0.868987	0.159707	1.72338	-0.4154	-1.60147	0.151572	-0.662339
gi|66548684|ref|XP_624390.1|pyruvate kinase	C/C	H/H	CH/CH	0.0285714	26	10	1.82094	-0.130454	0.200947	1.03476	-0.586752	-0.275332	-1.08522	-0.978902
gi|66547760|ref|XP_392684.2|dihydropteridine reductase	C/C	H/H	CH/CH	0.0285714	26	10	0.939019	-0.0480829	1.13863	1.30635	-0.347719	-1.09799	-0.943892	-0.946307
gi|110759191|ref|XP_393334.3|myosin	C/C	H/H	CH/CH	0.0285714	26	10	1.3761	-0.156564	0.0654953	1.60677	-0.263724	-0.604814	-0.928831	-1.09443
gi|110751363|ref|XP_623196.2|transketolase	C/C	L/L	CL/CL	0.0285714	26	10	0.349367	0.559383	1.38541	0.826526	0.218623	-0.912024	-0.951822	-1.47546
gi|66506786|ref|XP_394487.2|malate dehydrogenase	C/C	L/L	CL/CL	0.0285714	26	10	-0.153376	0.722857	0.548051	1.78555	-0.470142	-0.624726	-0.304404	-1.50381
gi|94400901|ref|NP_001035349.1|alpha-glucosidase	C/C	L/L	CL/CL	0.0285714	10	26	-0.939411	-0.750557	-0.334613	-0.969007	0.141376	2.01364	0.223203	0.61537
gi|110770725|ref|XP_001123239.1|pyruvate carboxylase	C/C	L/L	CL/CL	0.0571429	25	11	2.01629	-0.222198	0.0307802	0.740927	0.0223097	-1.09596	-0.645026	-0.847116
gi|66530142|ref|XP_623083.1|ATP citrate lyase	C/C	L/L	CL/CL	0.0571429	25	11	0.89947	0.703802	0.86173	0.416026	0.635768	-1.57175	-0.889585	-1.05546
gi|66548684|ref|XP_624390.1|pyruvate kinase	C/C	L/L	CL/CL	0.0571429	25	11	0.539656	-0.404305	0.392221	2.01786	0.04859	-0.914604	-0.651756	-1.02766
gi|66549728|ref|XP_392990.2|ADP-ribosylation factor	C/C	L/L	CL/CL	0.0571429	25	11	1.12569	-0.193137	1.04282	1.19121	-0.0885323	-1.0577	-0.906249	-1.1141
gi|110777963|ref|XP_001121060.1|pyruvate carboxylase	C/C	L/L	CL/CL	0.0857143	24.5	11.5	0.5	0.224555	0.799589	1.47137	0.5	-1.03645	-0.671903	-0.787165
gi|110773271|ref|XP_001123353.1|enoyl-CoA hydratase	C/C	L/L	CL/CL	0.0571429	11	25	-1.01514	-0.847701	0.559065	-1.05774	-0.725648	0.989487	1.28731	0.810365
gi|66520256|ref|XP_393789.2|electron transfer flavoprotein beta polypeptide	C/C	L/L	CL/CL	0.0571429	11	25	-0.715273	0.349086	-0.803565	-1.68486	0.794554	0.440958	0.198987	1.42011
gi|66517659|ref|XP_625100.1|juvenile hormone binding protein	C/C	L/L	CL/CL	0.0571429	25	11	1.14014	0.700583	1.326	-0.318796	-0.67865	-0.58846	0.0136437	-1.59446
gi|66558612|ref|XP_394922.2|juvenile hormone epoxide hydrolase	C/C	L/L	CL/CL	0.0571429	25	11	1.3124	0.850649	-0.366988	1.14367	0.0796259	-1.17187	-0.811706	-1.03578
gi|110751318|ref|XP_001120008.1|hypothetical protein	C/C	L/L	CL/CL	0.0285714	10	26	-1.13612	-0.437918	-0.103932	-1.21571	0.155161	1.27295	-0.076629	1.54219
gi|110763782|ref|XP_397138.3|dihydroxyacetone kinase	C/C	L/L	CL/CL	0.0285714	26	10	0.658086	1.44053	0.373831	0.636968	0.253561	-1.14756	-0.87201	-1.34341
gi|66546988|ref|XP_393651.2|alcohol dehydrogenase	C/C	L/L	CL/CL	0.0285714	26	10	0.0956108	1.2925	1.42059	0.0704504	0.0221243	-1.15894	-0.404391	-1.33794
gi|71480056|ref|NP_853560.2|deformed wing virus polyprotein	C/C	L/L	CL/CL	0.0285714	26	10	1.15016	-0.231393	-0.144111	1.91317	-0.638883	-0.760381	-0.39324	-0.895326
gi|94158718|ref|NP_001035296.1|odorant binding protein 21	C/C	L/L	CL/CL	0.0285714	26	10	-0.417147	-0.310861	0.0992526	2.43034	-0.430373	-0.434756	-0.457309	-0.479148
gi|110749732|ref|XP_001121241.1|best resembles XP_001349505.1	C/C	L/L	CL/CL	0.0571429	11	25	-0.581416	-0.351763	-0.467129	-0.831691	-0.4433	0.831096	-0.310887	2.15509
gi|110755367|ref|XP_001120678.1|leucine rich repeat protein	C/C	L/L	CL/CL	0.0571429	25	11	1.1818	-0.315345	1.82539	0.00839785	-0.19072	-0.749651	-0.768356	-0.991509
gi|110757116|ref|XP_001121522.1|mitochondrial outer membrane translocase	C/C	L/L	CL/CL	0.0571429	11	25	-1.19651	-0.554845	-0.250683	-0.562496	-0.404616	1.02402	0.0299225	1.91521
gi|110763730|ref|XP_392997.3|glutathione S transferase	C/C	L/L	CL/CL	0.0571429	11	25	-0.117058	-0.00645627	-1.45472	-1.29285	-0.0515307	0.50946	1.31776	1.09539
gi|110766509|ref|XP_001122345.1|bicaudal	C/C	L/L	CL/CL	0.0571429	10.5	25.5	0.5	-0.768313	-0.430603	-1.34886	0.5	0.828575	0.512851	1.20635
gi|48141383|ref|XP_393552.1|glutamine synthetase	C/C	L/L	CL/CL	0.0571429	25	11	0.815227	0.91087	0.167348	0.716323	-0.28974	-1.34822	-1.62405	0.652241
gi|66521433|ref|XP_393851.2|endoplasmic reticulum calcium pump	C/C	L/L	CL/CL	0.0571429	25	11	0.19758	0.0654876	-0.462021	2.32206	-0.148213	-0.65101	-0.541226	-0.782655
gi|66531474|ref|XP_624271.1|glutamine amidotransferase	C/C	L/L	CL/CL	0.0571429	10.5	25.5	0.5	-1.31243	-0.37473	-0.905425	0.5	0.656948	0.889161	1.04648
gi|66551875|ref|XP_624147.1|Ubiquinol-cytochrome C reductase	C/C	L/L	CL/CL	0.0571429	10.5	25.5	0.5	-1.06745	-0.896959	-0.691427	0.5	0.588415	1.25118	0.816244
gi|60115688|ref|NP_001012431.1|venom protein	C/C	L/L	CL/CL	0.0857143	11.5	24.5	-0.746982	-0.489581	0.5	-0.746557	-0.353828	0.540333	0.5	1.79662
gi|66525522|ref|XP_624159.1|chitin-binding protein	C/C	L/L	CL/CL	0.0857143	11.5	24.5	-1.16036	-0.340673	0.5	-1.01983	0.419043	0.813208	0.5	1.28862
gi|66556661|ref|XP_623921.1|adenylate kinase	C/C	L/L	CL/CL	0.0857143	11.5	24.5	-1.38553	0.5	-0.836134	-0.186139	0.769968	0.5	0.364817	1.27302
gi|48137684|ref|XP_393368.1|actin	C/C	L/L	CL/CL	0.0285714	26	10	0.918908	0.798533	1.4522	0.289859	-0.409089	-0.830136	-1.06664	-1.15363
gi|110760290|ref|XP_393687.3|CG30084-PC, isoform C	C/C	L/L	CL/CL	0.0571429	11	25	-0.859821	-0.547222	-0.676442	-0.623467	-0.620336	0.708402	0.677367	1.94152
gi|110768236|ref|XP_393544.2|myosin light chain	C/C	L/L	CL/CL	0.0857143	11.5	24.5	-1.1422	-0.738783	-0.635794	0.5	0.188838	1.16919	1.15874	0.5
gi|110763892|ref|XP_625135.2|Cathepsin	C/C	L/L	CL/CL	0.0285714	10	26	-0.981293	-0.59038	-0.310138	-0.994706	0.153751	1.31431	-0.260126	1.66859
gi|48096138|ref|XP_392401.1|sorbitol dehydrogenase	C/C	L/L	CL/CL	0.0285714	26	10	0.954648	0.773711	0.764372	0.629055	0.358962	-1.14802	-0.752584	-1.58014
gi|62526112|ref|NP_001014993.1|elongation factor 1a	C/C	L/L	CL/CL	0.0285714	26	10	0.705314	0.641217	1.47951	0.287214	-0.202949	-1.48331	-0.184172	-1.24283
gi|66506837|ref|XP_394680.2|proteasome subunit	C/C	L/L	CL/CL	0.0571429	11	25	-0.866502	0.0868869	-1.04867	-0.741519	2.0589	0.553007	0.131088	-0.173185
gi|66508439|ref|XP_392691.2|elongation factor, EF2	C/C	L/L	CL/CL	0.0571429	25	11	0.556325	0.171163	1.00724	1.16887	0.34721	-1.69963	-0.960029	-0.591155
gi|66546799|ref|XP_624781.1|ribosomal protein	C/C	L/L	CL/CL	0.0571429	11	25	-0.605143	-0.464262	-0.664441	-0.594469	-0.551892	0.734135	-0.0398515	2.18592
gi|110765226|ref|XP_001120364.1|ribosomal protein	C/C	L/L	CL/CL	0.0857143	11.5	24.5	0.5	-0.726886	-0.531447	-1.05969	0.5	1.44999	-0.107758	0.975793
gi|48140590|ref|XP_393517.1|thioredoxin reductase	C/C	L/L	CL/CL	0.0285714	26	10	1.30705	0.824822	0.468697	0.668712	-0.504514	-1.11464	-0.0881781	-1.56195
gi|66512625|ref|XP_623939.1|heat shock protein 90	C/C	L/L	CL/CL	0.0285714	26	10	2.16055	0.205576	0.333689	-0.0577256	-0.584958	-1.19142	-0.571933	-0.293783
gi|66535082|ref|XP_624361.1|peroxiredoxin	C/C	L/L	CL/CL	0.0285714	10	26	-0.837747	-0.142224	-0.947352	-1.10999	-0.0607408	0.851778	0.453704	1.79258
gi|66537940|ref|XP_392933.2|heat shock protein 8	C/C	L/L	CL/CL	0.0285714	26	10	0.891768	0.609322	0.973128	0.731194	-1.2495	0.224373	-0.663861	-1.51643
gi|66505007|ref|XP_623199.1|HSC70Cb	C/C	L/L	CL/CL	0.0571429	25	11	1.10125	-0.0745147	0.518427	1.27908	0.450486	-0.975814	-0.950413	-1.3485
gi|66510928|ref|XP_623962.1|catalase	C/C	L/L	CL/CL	0.0571429	11	25	-1.39265	-0.427317	0.195524	-1.01278	0.406466	0.430617	1.86003	-0.0598869
gi|110764555|ref|XP_001123018.1|glutaredoxin	C/C	L/L	CL/CL	0.0857143	24.5	11.5	1.52027	0.5	-0.240775	0.937569	-0.990361	0.5	-0.516977	-0.709721
gi|66556180|ref|XP_392967.2|Rab1	C/C	L/L	CL/CL	0.0285714	26	10	0.865715	0.241693	0.606677	1.49367	-0.0668888	-0.64066	-1.08795	-1.41225
gi|110751295|ref|XP_623197.2|GDP dissociation inhibitor	C/C	L/L	CL/CL	0.0571429	25	11	1.62943	0.198646	0.592688	0.380526	0.206634	-1.10398	-0.345583	-1.55837
gi|110777801|ref|XP_001120025.1|Rab7	C/C	L/L	CL/CL	0.0571429	25	11	0.57339	-0.18183	0.455763	1.90043	0.0139324	-0.677944	-0.735253	-1.34849
gi|66499475|ref|XP_624070.1|receptor expression enhancing protein	C/C	L/L	CL/CL	0.0857143	24.5	11.5	1.34765	0.799279	0.326889	0.5	-0.396368	-1.28686	-0.790582	0.5
gi|110751363|ref|XP_623196.2|transketolase	K/K	H/H	KH/KH	0.0571429	25	11	0.206483	-0.384437	0.731409	1.94299	-0.512285	-0.633949	0.00442235	-1.35464
gi|110763826|ref|XP_395047.3|phosphoglycerate kinase	K/K	H/H	KH/KH	0.0571429	25	11	0.607364	-0.427839	0.333699	2.07421	-0.19554	-0.59547	-1.01652	-0.7799
gi|110770725|ref|XP_001123239.1|pyruvate carboxylase	K/K	H/H	KH/KH	0.0857143	24.5	11.5	1.4564	-0.0856892	0.5	0.801229	-0.525638	-0.276289	0.5	-1.37002
gi|58585202|ref|NP_001011630.1|retinoic acid binding protein	K/K	H/H	KH/KH	0.0285714	26	10	1.79123	-0.491859	-0.0436905	1.32542	-0.544791	-0.947265	-0.58811	-0.500935
gi|48097100|ref|XP_391843.1|acetyl-CoA acyltransferase	K/K	H/H	KH/KH	0.0571429	25	11	1.10688	0.683843	-0.211351	1.23811	-1.31271	-1.31196	0.268651	-0.461465
gi|66526470|ref|XP_624102.1|electron transfer flavoprotein alpha subunit	K/K	H/H	KH/KH	0.0571429	25	11	1.86997	0.524847	0.77041	-0.387839	-1.31159	-0.446273	-0.659166	-0.360355
gi|66531425|ref|XP_623450.1|hydroxybutyrate coenzyme A transferase	K/K	H/H	KH/KH	0.0571429	25	11	-0.128388	-0.405026	0.208569	2.36854	-0.23431	-0.629494	-0.493043	-0.686843
gi|66557660|ref|XP_624767.1|apolipophorin III	K/K	H/H	KH/KH	0.0571429	25	11	0.962148	-0.482482	0.345674	1.80929	-0.0173874	-1.07982	-0.544726	-0.992692
gi|110759569|ref|XP_001122538.1|beta-hexosaminidase	K/K	H/H	KH/KH	0.0285714	10	26	-0.38407	-1.21253	-0.306922	-1.49059	0.575224	0.849597	0.791714	1.17758
gi|66514094|ref|XP_623798.1|aldehyde dehydrogenase	K/K	H/H	KH/KH	0.0285714	26	10	0.464694	2.24542	0.0661034	-0.195738	-0.630238	-0.537562	-0.794328	-0.618348
gi|110750674|ref|XP_001120627.1|Cuticle protein	K/K	H/H	KH/KH	0.0571429	11	25	-1.34181	-0.663715	0.197898	-1.06335	1.68445	-0.0135856	0.725463	0.474656
gi|110756013|ref|XP_001120588.1|Dauer Up-Regulated family member (dur-1)	K/K	H/H	KH/KH	0.0571429	25	11	1.75766	0.168648	0.0209849	0.583065	0.129473	-1.28427	-0.00601781	-1.36954
gi|110763386|ref|XP_624401.2|aldo-keto reductase	K/K	H/H	KH/KH	0.0571429	10.5	25.5	-1.33672	0.426114	0.5	-1.22291	0.769861	0.599216	0.5	0.764435
gi|110763782|ref|XP_397138.3|dihydroxyacetone kinase	K/K	H/H	KH/KH	0.0571429	25	11	2.25363	-0.0291562	-0.271544	0.294205	-0.146154	-1.08931	-0.363814	-0.647852
gi|66517490|ref|XP_624372.1|deoxyribose-phosphate aldolase	K/K	H/H	KH/KH	0.0571429	25	11	0.571209	1.02799	0.0686232	1.07538	-1.77655	-0.618309	0.480311	-0.828659
gi|66534750|ref|XP_393381.2|prolyl cis-trans isomerase	K/K	H/H	KH/KH	0.0571429	11	25	-1.06737	-0.905173	-0.0754089	-0.323432	2.16951	-0.289382	0.14584	0.345422
gi|66535742|ref|XP_395851.2|glutamate carboxypeptidase	K/K	H/H	KH/KH	0.0571429	25.5	10.5	0.888958	0.581046	0.5	1.1531	-0.496061	-1.19443	0.5	-0.932611
gi|110755961|ref|XP_001121346.1|cuticle protein	K/K	H/H	KH/KH	0.0857143	11.5	24.5	0.142934	-1.12983	0.5	-1.32	0.871166	0.425432	0.5	1.0103
gi|60115688|ref|NP_001012431.1|venom protein	K/K	H/H	KH/KH	0.0857143	11.5	24.5	-1.285	0.238589	0.5	-1.15396	1.19454	0.620126	0.5	0.385705
gi|94158810|ref|NP_001035314.1|odorant binding protein 13	K/K	H/H	KH/KH	0.0857143	24.5	11.5	0.5	0.390503	0.960301	1.22788	0.5	-0.763559	-1.21357	-0.601556
gi|110761214|ref|XP_623682.2|elongation factor 1 gamma	K/K	H/H	KH/KH	0.0285714	26	10	2.28986	-0.379143	-0.366219	0.578583	-0.628387	-0.446499	-0.511842	-0.536357
gi|66508439|ref|XP_392691.2|elongation factor, EF2	K/K	H/H	KH/KH	0.0285714	26	10	0.774465	0.256765	-0.116169	1.97678	-0.903905	-0.392807	-0.506379	-1.08875
gi|66530404|ref|XP_625032.1|proteasome subunit	K/K	H/H	KH/KH	0.0285714	10	26	-1.50302	-0.291712	-1.24664	-0.223965	0.878153	1.28992	0.463412	0.63385
gi|66504786|ref|XP_624456.1|saccharopine dehydrogenase	K/K	L/L	KL/KL	0.0285714	26	10	2.27576	-0.0020851	-0.112497	0.183122	-0.622525	-0.220318	-0.425543	-1.07591
gi|110767168|ref|XP_001120125.1|fumarate hydratase	K/K	L/L	KL/KL	0.0857143	24.5	11.5	0.5	1.20147	0.363922	0.981387	0.5	-1.26157	-0.79002	-0.495188
gi|66540209|ref|XP_624722.1|electron transfer flavoprotein dehydrogenase	K/K	L/L	KL/KL	0.0571429	25.5	10.5	0.5	0.540536	1.07747	0.98039	0.5	-1.25571	-0.903201	-0.439486
gi|110760324|ref|XP_391840.3|acyl-CoA dehydrogenase	K/K	L/L	KL/KL	0.0857143	24.5	11.5	0.5	0.105178	1.23994	1.0671	0.5	-0.552164	-0.557184	-1.30286
gi|110756013|ref|XP_001120588.1|Dauer Up-Regulated family member (dur-1)	K/K	L/L	KL/KL	0.0285714	10	26	-0.454833	-0.436064	-0.533179	-0.621733	-0.118164	0.012734	-0.266785	2.41802
gi|60115688|ref|NP_001012431.1|venom protein	K/K	L/L	KL/KL	0.0857143	11.5	24.5	-0.840538	0.5	-0.64556	-0.762138	1.02877	0.5	-0.254552	1.47402
gi|110760290|ref|XP_393687.3|CG30084-PC, isoform C	K/K	L/L	KL/KL	0.0571429	11	25	-0.930487	-0.734113	0.0527925	-0.816212	0.216646	-0.331911	2.14772	0.395562
gi|110763892|ref|XP_625135.2|Cathepsin	K/K	L/L	KL/KL	0.0571429	11	25	-0.514454	-0.424621	-0.437549	-0.305842	2.4614	-0.222993	-0.338292	-0.217653
gi|66535082|ref|XP_624361.1|peroxiredoxin	K/K	L/L	KL/KL	0.0285714	10	26	-1.11865	-0.247846	-0.781634	-1.06829	0.372419	0.201774	0.957169	1.68506
gi|110757651|ref|XP_392405.3|heat shock protein	K/K	L/L	KL/KL	0.0571429	11	25	-0.425791	-0.279038	-0.466073	-0.520606	-0.395633	-0.174017	-0.194064	2.45522
