# Supplementary material for: The Worker Honeybee Fat Body Proteome Is Extensively Remodeled Preceding a Major Life-History Transition
Source: PLoS One. 2011 Sep 28;6(9):e24794. doi: 10.1371/journal.pone.0024794 (PMC3182174; doi:10.1371/journal.pone.0024794)
Supplement: Table S3 — Detecting protein abundance differences associated with genotype, treatment, and age. This table lists all significant age, treatment, genotype, and interaction effects detected in proteomics experiment 3 as determined by a mixed-model ANOVA (worksheet: significant differences). In addition, it contains the values for all significantly regulated proteins identified in this experiment. Compared to proteomics experiment 2, this experiment relied on additional measurements and mathematical inferring in order to allow for a direct comparison between all groups. 7-day-old bees of the CL group were used as a reference for all comparisons. (XLSX) [file pone.0024794.s007.xlsx]

## Sheet: Significant hits
All proteins that differed in abundance at an fdr p-value <0.1 as determined by a mixed-model ANOVA
Genotype: L: low pollen hoarding; H: high pollen hoarding
Treatment: C: gfp control; K: irs knockdown
Protein	Effect	Treatment 1	Genotype 1	Age 1	Treatment 2	Genotype 2	Age 2	Estimate	raw_p	False Discovery Rate p-value
gi|110751295|ref|XP_623197.2|GDP dissociation inhibitor	age			11			9	-1.27675	0.000578283	0.0795405
gi|110751363|ref|XP_623196.2|transketolase	age			11			9	-0.896127	6.1176e-05	0.0159284
gi|110756609|ref|XP_001120220.1|Niemann-Pick type C2	age			11			9	12.1999	3.51541e-07	0.000303716
gi|110763892|ref|XP_625135.2|Cathepsin	age			11			9	1.25361	0.000270222	0.0498652
gi|66535082|ref|XP_624361.1|peroxiredoxin	age			11			9	2.11337	0.000808201	0.098471
gi|66548684|ref|XP_624390.1|pyruvate kinase	age			11			9	-1.65003	0.000234808	0.0455407
gi|66549728|ref|XP_392990.2|ADP-ribosylation factor	age			11			9	-1.57734	0.000462916	0.0718004
gi|94158810|ref|NP_001035314.1|odorant binding protein 13, larv_old-high, pup_yng-high, pup_old-mid, PMID17065610	age			11			9	-2.23257	0.000303499	0.0539123
gi|110751363|ref|XP_623196.2|transketolase	genotype*age		L	11		L	9	-1.21243	6.46751e-05	0.0163904
gi|110751363|ref|XP_623196.2|transketolase	genotype*age		H	11		L	9	-1.15159	0.000200991	0.040213
gi|110755772|ref|XP_001122872.1|apidermin 2 (PMID: 17244541)	genotype*age		H	7		L	9	2.07686	9.70096e-06	0.00368927
gi|110755772|ref|XP_001122872.1|apidermin 2 (PMID: 17244541)	genotype*age		H	9		L	9	2.07322	1.49775e-05	0.00490823
gi|110755772|ref|XP_001122872.1|apidermin 2 (PMID: 17244541)	genotype*age		H	11		L	9	2.00726	2.11099e-05	0.0065542
gi|110756609|ref|XP_001120220.1|Niemann-Pick type C2	genotype*age		L	11		L	9	20.9052	1.16702e-07	0.000170627
gi|110756609|ref|XP_001120220.1|Niemann-Pick type C2	genotype*age		H	9		L	11	-15.5931	1.03768e-06	0.0006462
gi|110756609|ref|XP_001120220.1|Niemann-Pick type C2	genotype*age		H	7		L	11	-13.9815	1.25373e-06	0.000727676
gi|110756609|ref|XP_001120220.1|Niemann-Pick type C2	genotype*age		H	11		L	11	-12.0985	1.38608e-05	0.00479133
gi|110756609|ref|XP_001120220.1|Niemann-Pick type C2	genotype*age		H	11		L	9	8.80672	0.000256084	0.0477194
gi|110757651|ref|XP_392405.3|heat shock protein	genotype*age		H	11		L	9	1.89602	0.00032198	0.0561455
gi|110758758|ref|XP_392490.3|retinoid and fatty acid binding protein	genotype*age		H	9		L	11	1.05879	0.000158075	0.033841
gi|110758758|ref|XP_392490.3|retinoid and fatty acid binding protein	genotype*age		H	7		L	11	0.971182	0.000432564	0.0696759
gi|110763386|ref|XP_624401.2|aldo-keto reductase	genotype*age		H	7		L	11	-1.25161	0.000403301	0.0669725
gi|110763386|ref|XP_624401.2|aldo-keto reductase	genotype*age		H	9		L	11	-1.31637	0.000504848	0.073629
gi|110763892|ref|XP_625135.2|Cathepsin	genotype*age		L	11		L	9	2.303	1.46582e-05	0.00488786
gi|110773271|ref|XP_001123353.1|enoyl-CoA hydratase	genotype*age		H	7		L	11	-1.26062	0.000772922	0.0971372
gi|48128110|ref|XP_393294.1|proteasome subunit	genotype*age		H	7		L	11	-4.698	9.57308e-06	0.00368927
gi|48128110|ref|XP_393294.1|proteasome subunit	genotype*age		H	7		L	9	-4.5115	1.45638e-05	0.00488786
gi|48137684|ref|XP_393368.1|actin	genotype*age		L	11		L	9	-1.49757	0.000688216	0.0902132
gi|62526112|ref|NP_001014993.1|elongation factor 1a	genotype*age		H	9		L	11	1.85496	0.000196281	0.0396884
gi|62526112|ref|NP_001014993.1|elongation factor 1a	genotype*age		H	7		L	11	1.65916	0.000581687	0.0795405
gi|66505007|ref|XP_623199.1|HSC70Cb	genotype*age		H	7		L	11	1.04789	0.000285951	0.0517626
gi|66530423|ref|XP_623084.1|aldehyde dehydrogenase	genotype*age		H	7		L	11	-0.92639	5.02933e-05	0.013854
gi|66530423|ref|XP_623084.1|aldehyde dehydrogenase	genotype*age		H	9		L	11	-0.761637	0.000543774	0.0772174
gi|66546646|ref|XP_623095.1|phospholipid-hydroperoxide glutathione peroxidase	genotype*age		H	7		L	11	-1.35296	0.000217461	0.0426112
gi|66548684|ref|XP_624390.1|pyruvate kinase	genotype*age		L	11		L	9	-2.12381	0.000669758	0.0890216
gi|66554330|ref|XP_623383.1|hydroxypyruvate isomerase	genotype*age		H	7		L	11	-1.13066	0.00021337	0.042245
gi|94400901|ref|NP_001035349.1|alpha-glucosidase	genotype*age		H	7		L	11	-2.35824	0.000456049	0.0718004
gi|110751363|ref|XP_623196.2|transketolase	treatment*age	C		11	C		9	-1.08417	0.000254463	0.0477194
gi|110751363|ref|XP_623196.2|transketolase	treatment*age	C		11	K		9	-1.04918	0.000566595	0.0786078
gi|110755772|ref|XP_001122872.1|apidermin 2 (PMID: 17244541)	treatment*age	C		9	K		9	1.80246	6.36006e-05	0.0163359
gi|110755772|ref|XP_001122872.1|apidermin 2 (PMID: 17244541)	treatment*age	C		11	K		9	1.68499	0.000122782	0.0281171
gi|110756609|ref|XP_001120220.1|Niemann-Pick type C2	treatment*age	K		11	K		9	23.0533	3.94963e-08	8.34117e-05
gi|110756609|ref|XP_001120220.1|Niemann-Pick type C2	treatment*age	C		9	K		11	-12.8579	7.58276e-06	0.00320279
gi|110756609|ref|XP_001120220.1|Niemann-Pick type C2	treatment*age	K		7	K		9	11.9649	9.19056e-06	0.00368927
gi|110756609|ref|XP_001120220.1|Niemann-Pick type C2	treatment*age	K		11	K		7	11.0884	1.94173e-05	0.00615108
gi|110756609|ref|XP_001120220.1|Niemann-Pick type C2	treatment*age	C		11	K		9	11.5419	2.19296e-05	0.00661613
gi|110756609|ref|XP_001120220.1|Niemann-Pick type C2	treatment*age	C		11	K		11	-11.5114	2.24994e-05	0.00668197
gi|110756609|ref|XP_001120220.1|Niemann-Pick type C2	treatment*age	C		9	K		9	10.1954	7.04107e-05	0.0173805
gi|110763892|ref|XP_625135.2|Cathepsin	treatment*age	K		11	K		9	1.72213	0.000557832	0.0779611
gi|110777801|ref|XP_001120025.1|Rab7	treatment*age	C		11	C		9	-1.56768	0.000190374	0.0391056
gi|48128110|ref|XP_393294.1|proteasome subunit	treatment*age	K		11	K		7	5.31111	7.41827e-06	0.00320279
gi|48128110|ref|XP_393294.1|proteasome subunit	treatment*age	K		7	K		9	-5.17201	9.79861e-06	0.00368927
gi|66504786|ref|XP_624456.1|saccharopine dehydrogenase	treatment*age	C		11	K		9	-3.05711	0.000191341	0.0391056
gi|66505007|ref|XP_623199.1|HSC70Cb	treatment*age	C		11	K		7	-1.26008	2.63585e-05	0.00770764
gi|66514094|ref|XP_623798.1|aldehyde dehydrogenase	treatment*age	C		11	K		9	-2.23584	6.56285e-05	0.0164132
gi|66526470|ref|XP_624102.1|electron transfer flavoprotein	treatment*age	C		11	K		7	0.847044	9.14749e-05	0.0217333
gi|66526470|ref|XP_624102.1|electron transfer flavoprotein	treatment*age	C		11	K		11	0.812318	0.000153467	0.0335282
gi|66535082|ref|XP_624361.1|peroxiredoxin	treatment*age	C		11	C		9	3.60298	9.34476e-05	0.0219279
gi|66535742|ref|XP_395851.2|glutamate carboxypeptidase	treatment*age	C		9	K		9	-1.0729	0.000624932	0.0836485
gi|66548684|ref|XP_624390.1|pyruvate kinase	treatment*age	C		11	K		9	-2.631	5.1198e-05	0.0139017
gi|66548684|ref|XP_624390.1|pyruvate kinase	treatment*age	C		11	K		7	-2.18515	0.000494237	0.0730726
gi|66549728|ref|XP_392990.2|ADP-ribosylation factor	treatment*age	C		11	C		9	-2.22744	0.000695552	0.0905504
gi|94400899|ref|NP_001035346.1|troponin I	treatment*age	C		9	K		9	3.48795	0.000556788	0.0779611
gi|110750672|ref|XP_001120585.1|cuticle protein	treatment*genotype	C	H		K	H		1.22049	0.00017521	0.0365958
gi|110755772|ref|XP_001122872.1|apidermin 2 (PMID: 17244541)	treatment*genotype	C	H		K	L		2.12313	2.46587e-06	0.00117807
gi|110755772|ref|XP_001122872.1|apidermin 2 (PMID: 17244541)	treatment*genotype	K	H		K	L		1.4635	0.000152974	0.0335282
gi|110763386|ref|XP_624401.2|aldo-keto reductase	treatment*genotype	C	H		K	L		-1.05797	0.000174064	0.0365958
gi|48097086|ref|XP_391841.1|14-3-3 protein, isoform zeta	treatment*genotype	K	H		K	L		0.915457	0.000354781	0.0596753
gi|48128110|ref|XP_393294.1|proteasome subunit	treatment*genotype	K	H		K	L		-6.69737	9.53195e-08	0.00016097
gi|62526112|ref|NP_001014993.1|elongation factor 1a	treatment*genotype	K	H		K	L		1.61687	0.000129935	0.0294009
gi|66524882|ref|XP_392060.2|phosphatidylethanolamine-binding protein	treatment*genotype	K	H		K	L		-2.44588	0.000544385	0.0772174
gi|66530423|ref|XP_623084.1|aldehyde dehydrogenase	treatment*genotype	C	H		K	L		-0.756697	5.00204e-05	0.013854
gi|94400901|ref|NP_001035349.1|alpha-glucosidase	treatment*genotype	K	H		K	L		-1.84369	0.00072478	0.0934275
gi|110751318|ref|XP_001120008.1|PREDICTED: hypothetical protein	treatment*genotype*age	C	L	11	K	L	9	2.74069	2.83364e-05	0.00816046
gi|110751363|ref|XP_623196.2|transketolase	treatment*genotype*age	C	H	11	C	L	9	-1.46	0.000439224	0.070154
gi|110755772|ref|XP_001122872.1|apidermin 2 (PMID: 17244541)	treatment*genotype*age	C	H	9	K	L	9	3.87567	3.37764e-06	0.00152854
gi|110755772|ref|XP_001122872.1|apidermin 2 (PMID: 17244541)	treatment*genotype*age	C	H	7	K	L	9	3.28306	1.10621e-05	0.0040434
gi|110755772|ref|XP_001122872.1|apidermin 2 (PMID: 17244541)	treatment*genotype*age	C	H	11	K	L	9	3.14897	3.20737e-05	0.00909888
gi|110755772|ref|XP_001122872.1|apidermin 2 (PMID: 17244541)	treatment*genotype*age	K	H	7	K	L	9	2.97794	5.66059e-05	0.0151536
gi|110755772|ref|XP_001122872.1|apidermin 2 (PMID: 17244541)	treatment*genotype*age	K	H	11	K	L	9	2.97282	5.75896e-05	0.0152029
gi|110755772|ref|XP_001122872.1|apidermin 2 (PMID: 17244541)	treatment*genotype*age	C	L	11	K	L	9	2.59905	8.82812e-05	0.02124
gi|110755772|ref|XP_001122872.1|apidermin 2 (PMID: 17244541)	treatment*genotype*age	C	H	9	K	L	7	2.26297	0.000114556	0.0265533
gi|110755772|ref|XP_001122872.1|apidermin 2 (PMID: 17244541)	treatment*genotype*age	C	H	9	C	L	9	1.7684	0.000297869	0.0534113
gi|110755772|ref|XP_001122872.1|apidermin 2 (PMID: 17244541)	treatment*genotype*age	K	H	9	K	L	9	2.37803	0.000464642	0.0718004
gi|110755772|ref|XP_001122872.1|apidermin 2 (PMID: 17244541)	treatment*genotype*age	C	L	9	K	L	9	2.10727	0.000599429	0.0808038
gi|110755772|ref|XP_001122872.1|apidermin 2 (PMID: 17244541)	treatment*genotype*age	C	H	7	K	L	7	1.67035	0.000768329	0.0971372
gi|110756037|ref|XP_001121046.1|succinyl-CoA synthetase	treatment*genotype*age	C	L	9	K	H	7	1.97896	0.000310615	0.0546654
gi|110756609|ref|XP_001120220.1|Niemann-Pick type C2	treatment*genotype*age	K	L	11	K	L	9	45.7023	4.38985e-09	1.04297e-05
gi|110756609|ref|XP_001120220.1|Niemann-Pick type C2	treatment*genotype*age	C	H	9	K	L	11	-30.1948	9.26062e-08	0.00016097
gi|110756609|ref|XP_001120220.1|Niemann-Pick type C2	treatment*genotype*age	K	H	7	K	L	11	-27.3326	1.01628e-07	0.00016097
gi|110756609|ref|XP_001120220.1|Niemann-Pick type C2	treatment*genotype*age	C	H	7	K	L	11	-27.4241	1.39794e-07	0.000185688
gi|110756609|ref|XP_001120220.1|Niemann-Pick type C2	treatment*genotype*age	K	H	9	K	L	11	-27.7852	2.30717e-07	0.000244095
gi|110756609|ref|XP_001120220.1|Niemann-Pick type C2	treatment*genotype*age	K	H	11	K	L	11	-27.3809	2.7026e-07	0.000256841
gi|110756609|ref|XP_001120220.1|Niemann-Pick type C2	treatment*genotype*age	C	L	11	K	L	11	-26.7938	3.42049e-07	0.000303716
gi|110756609|ref|XP_001120220.1|Niemann-Pick type C2	treatment*genotype*age	C	H	11	K	L	11	-23.6099	1.31971e-06	0.000737754
gi|110756609|ref|XP_001120220.1|Niemann-Pick type C2	treatment*genotype*age	K	L	7	K	L	9	23.4773	1.39578e-06	0.000757987
gi|110756609|ref|XP_001120220.1|Niemann-Pick type C2	treatment*genotype*age	C	L	9	K	L	11	-22.902	1.81597e-06	0.00093287
gi|110756609|ref|XP_001120220.1|Niemann-Pick type C2	treatment*genotype*age	C	L	9	K	L	9	22.8003	1.89538e-06	0.00094804
gi|110756609|ref|XP_001120220.1|Niemann-Pick type C2	treatment*genotype*age	K	L	11	K	L	7	22.225	2.47923e-06	0.00117807
gi|110756609|ref|XP_001120220.1|Niemann-Pick type C2	treatment*genotype*age	C	H	11	K	L	9	22.0924	2.63284e-06	0.00122055
gi|110756609|ref|XP_001120220.1|Niemann-Pick type C2	treatment*genotype*age	K	H	7	K	L	9	18.3696	6.82118e-06	0.00301512
gi|110756609|ref|XP_001120220.1|Niemann-Pick type C2	treatment*genotype*age	C	H	7	K	L	9	18.2782	9.89914e-06	0.00368927
gi|110756609|ref|XP_001120220.1|Niemann-Pick type C2	treatment*genotype*age	C	L	11	K	L	9	18.9085	1.26793e-05	0.00454708
gi|110756609|ref|XP_001120220.1|Niemann-Pick type C2	treatment*genotype*age	K	H	11	K	L	9	18.3214	1.72793e-05	0.00556658
gi|110756609|ref|XP_001120220.1|Niemann-Pick type C2	treatment*genotype*age	K	H	9	K	L	9	17.9171	2.13795e-05	0.0065542
gi|110756609|ref|XP_001120220.1|Niemann-Pick type C2	treatment*genotype*age	C	H	9	K	L	9	15.5075	8.30527e-05	0.0202382
gi|110757651|ref|XP_392405.3|heat shock protein	treatment*genotype*age	C	H	11	K	L	9	2.66303	0.0003481	0.0596067
gi|110758758|ref|XP_392490.3|retinoid and fatty acid binding protein	treatment*genotype*age	C	L	11	K	H	9	-1.33413	0.000592592	0.0804528
gi|110761561|ref|XP_395280.3|malic enzyme (not malate dehydrogenase)	treatment*genotype*age	C	L	11	K	L	9	-2.93324	0.000352447	0.0596753
gi|110763386|ref|XP_624401.2|aldo-keto reductase	treatment*genotype*age	C	H	9	K	L	11	-1.78102	0.000241852	0.0464332
gi|110763386|ref|XP_624401.2|aldo-keto reductase	treatment*genotype*age	C	H	7	K	L	11	-1.65514	0.000537521	0.0772174
gi|110763892|ref|XP_625135.2|Cathepsin	treatment*genotype*age	K	L	11	K	L	9	3.57828	9.78531e-06	0.00368927
gi|110763892|ref|XP_625135.2|Cathepsin	treatment*genotype*age	C	L	11	K	L	9	2.50594	0.000410884	0.0669725
gi|110765226|ref|XP_001120364.1|ribosomal protein	treatment*genotype*age	C	L	11	K	H	7	2.3185	0.000678094	0.0895037
gi|110777801|ref|XP_001120025.1|Rab7	treatment*genotype*age	C	H	11	C	H	9	-2.05058	0.000800073	0.098471
gi|110777963|ref|XP_001121060.1|pyruvate carboxylase	treatment*genotype*age	C	L	11	K	L	9	-2.39862	0.000484598	0.0730726
gi|48128110|ref|XP_393294.1|proteasome subunit	treatment*genotype*age	C	L	11	K	L	11	-11.0395	1.49569e-07	0.000185688
gi|48128110|ref|XP_393294.1|proteasome subunit	treatment*genotype*age	C	L	9	K	L	11	-10.9978	1.56311e-07	0.000185688
gi|48128110|ref|XP_393294.1|proteasome subunit	treatment*genotype*age	C	L	11	K	L	9	-10.6248	2.33166e-07	0.000244095
gi|48128110|ref|XP_393294.1|proteasome subunit	treatment*genotype*age	C	L	9	K	L	9	-10.583	2.44005e-07	0.000244095
gi|48128110|ref|XP_393294.1|proteasome subunit	treatment*genotype*age	K	H	7	K	L	11	-10.4116	4.26119e-07	0.000352141
gi|48128110|ref|XP_393294.1|proteasome subunit	treatment*genotype*age	C	H	7	K	L	11	-10.0239	6.55595e-07	0.000494112
gi|48128110|ref|XP_393294.1|proteasome subunit	treatment*genotype*age	K	H	7	K	L	9	-9.99687	6.75905e-07	0.000494112
gi|48128110|ref|XP_393294.1|proteasome subunit	treatment*genotype*age	K	L	11	K	L	7	10.653	6.4113e-07	0.000494112
gi|48128110|ref|XP_393294.1|proteasome subunit	treatment*genotype*age	K	H	11	K	L	11	-10.4424	8.02995e-07	0.000565279
gi|48128110|ref|XP_393294.1|proteasome subunit	treatment*genotype*age	K	H	9	K	L	11	-10.3058	9.30841e-07	0.000631875
gi|48128110|ref|XP_393294.1|proteasome subunit	treatment*genotype*age	C	H	7	K	L	9	-9.60916	1.05394e-06	0.0006462
gi|48128110|ref|XP_393294.1|proteasome subunit	treatment*genotype*age	K	L	7	K	L	9	-10.2382	1.00202e-06	0.0006462
gi|48128110|ref|XP_393294.1|proteasome subunit	treatment*genotype*age	K	H	11	K	L	9	-10.0276	1.26339e-06	0.000727676
gi|48128110|ref|XP_393294.1|proteasome subunit	treatment*genotype*age	K	H	9	K	L	9	-9.89108	1.47101e-06	0.00077665
gi|62526112|ref|NP_001014993.1|elongation factor 1a	treatment*genotype*age	K	H	9	K	L	11	2.59744	0.000280747	0.0513092
gi|62526112|ref|NP_001014993.1|elongation factor 1a	treatment*genotype*age	C	H	11	K	H	9	-2.44886	0.000495942	0.0730726
gi|62526112|ref|NP_001014993.1|elongation factor 1a	treatment*genotype*age	K	H	11	K	L	11	2.34925	0.000727483	0.0934275
gi|66505480|ref|XP_623065.1|succinate dehydrogenase	treatment*genotype*age	C	L	11	K	L	9	-2.28729	0.000803775	0.098471
gi|66510928|ref|XP_623962.1|catalase	treatment*genotype*age	C	L	9	K	L	11	-4.48297	0.000463382	0.0718004
gi|66510928|ref|XP_623962.1|catalase	treatment*genotype*age	C	L	9	K	L	9	-4.45327	0.000480337	0.0730726
gi|66526470|ref|XP_624102.1|electron transfer flavoprotein	treatment*genotype*age	C	L	11	K	H	7	1.05677	0.000255985	0.0477194
gi|66526470|ref|XP_624102.1|electron transfer flavoprotein	treatment*genotype*age	C	L	11	K	H	11	1.03138	0.000336997	0.0582301
gi|66530423|ref|XP_623084.1|aldehyde dehydrogenase	treatment*genotype*age	C	H	7	K	L	11	-1.20912	0.000142807	0.0319333
gi|66534655|ref|XP_624662.1|glutathione S transferase	treatment*genotype*age	C	H	9	K	L	11	-1.96973	0.000491598	0.0730726
gi|66535082|ref|XP_624361.1|peroxiredoxin	treatment*genotype*age	C	H	11	C	H	9	5.84157	1.38645e-05	0.00479133
gi|66535082|ref|XP_624361.1|peroxiredoxin	treatment*genotype*age	C	H	9	C	L	11	-4.50861	0.000405794	0.0669725
gi|66535082|ref|XP_624361.1|peroxiredoxin	treatment*genotype*age	C	H	9	K	L	11	-4.25812	0.000749017	0.0955475
gi|66535742|ref|XP_395851.2|glutamate carboxypeptidase	treatment*genotype*age	C	H	9	K	H	9	-1.49336	0.000412258	0.0669725
gi|66548684|ref|XP_624390.1|pyruvate kinase	treatment*genotype*age	C	L	11	K	L	9	-3.08276	0.000507465	0.073629
gi|66548684|ref|XP_624390.1|pyruvate kinase	treatment*genotype*age	C	H	11	K	L	9	-2.96092	0.000776812	0.0971372
gi|94158810|ref|NP_001035314.1|odorant binding protein 13, larv_old-high, pup_yng-high, pup_old-mid, PMID17065610	treatment*genotype*age	C	H	9	K	H	11	3.6153	0.000786493	0.097705
gi|94400899|ref|NP_001035346.1|troponin I	treatment*genotype*age	C	H	9	K	H	9	6.53971	0.00015846	0.033841
gi|94400899|ref|NP_001035346.1|troponin I	treatment*genotype*age	C	H	7	K	H	9	5.69472	0.000484395	0.0730726

## Sheet: Numerical values 
Log2-transformed raw values of all proteins that differed in abundance at an fdr p-value <0.1 as determined by a mixed-model ANOVA
calc: mathematically inferred value base on a combination of measured sample (e.g. KL9/KL7 (measured) and KL7/CL7 (measured) can be used to calculate values for KL9/CL7).
CL7/CL7: by definition 1 (log2=0)
CH: gfp control, high pollen hoarding genotype; KH: irs knockdown, high pollen hoarding genotype; CL: gfp control, low pollen hoarding genotype; KL: irs knockdown, low pollen hoarding genotype.
1:4: numbers of replicates
Sample	gi|94400901|ref|NP_001035349.1|alpha-glucosidase	gi|94400899|ref|NP_001035346.1|troponin I	gi|94158810|ref|NP_001035314.1|odorant binding protein 13, larv_old-high, pup_yng-high, pup_old-mid, PMID17065610	gi|66554330|ref|XP_623383.1|hydroxypyruvate isomerase	gi|66549728|ref|XP_392990.2|ADP-ribosylation factor	gi|66548684|ref|XP_624390.1|pyruvate kinase	gi|66546646|ref|XP_623095.1|phospholipid-hydroperoxide glutathione peroxidase	gi|66535742|ref|XP_395851.2|glutamate carboxypeptidase	gi|66535082|ref|XP_624361.1|peroxiredoxin	gi|66534655|ref|XP_624662.1|glutathione S transferase	gi|66530423|ref|XP_623084.1|aldehyde dehydrogenase	gi|66526470|ref|XP_624102.1|electron transfer flavoprotein	gi|66524882|ref|XP_392060.2|phosphatidylethanolamine-binding protein	gi|66514094|ref|XP_623798.1|aldehyde dehydrogenase	gi|66510928|ref|XP_623962.1|catalase	gi|66505480|ref|XP_623065.1|succinate dehydrogenase	gi|66505007|ref|XP_623199.1|HSC70Cb	gi|66504786|ref|XP_624456.1|saccharopine dehydrogenase	gi|62526112|ref|NP_001014993.1|elongation factor 1a	gi|48137684|ref|XP_393368.1|actin	gi|48128110|ref|XP_393294.1|proteasome subunit	gi|48097086|ref|XP_391841.1|14-3-3 protein, isoform zeta	gi|110777963|ref|XP_001121060.1|pyruvate carboxylase	gi|110777801|ref|XP_001120025.1|Rab7	gi|110773271|ref|XP_001123353.1|enoyl-CoA hydratase	gi|110765226|ref|XP_001120364.1|ribosomal protein	gi|110763892|ref|XP_625135.2|Cathepsin	gi|110763386|ref|XP_624401.2|aldo-keto reductase	gi|110758758|ref|XP_392490.3|retinoid and fatty acid binding protein	gi|110757651|ref|XP_392405.3|heat shock protein	gi|110756609|ref|XP_001120220.1|Niemann-Pick type C2	gi|110756037|ref|XP_001121046.1|succinyl-CoA synthetase	gi|110755772|ref|XP_001122872.1|apidermin 2 (PMID: 17244541)	gi|110751363|ref|XP_623196.2|transketolase	gi|110751318|ref|XP_001120008.1|PREDICTED: hypothetical protein	gi|110751295|ref|XP_623197.2|GDP dissociation inhibitor	gi|110750672|ref|XP_001120585.1|cuticle protein
KL7/CL7_1	0.75099	-1.32114	1.52052	-0.145203	1.16966	0.150649	0.485514	0.276688	-0.273077	0.819443	-0.170518	-0.341991	0.326053	-1.38906	NA	NA	-0.936762	0.512613	NA	-0.0462044	NA	-0.387495	-0.0760099	-0.328844	0.0427905	-0.042766	0.376177	-0.80195	-0.829443	-0.902853	2.73227	0.10227	-0.591654	-0.475771	-0.621337	-0.673523	0.586542
KL7/CL7_2	1.64121	NA	NA	0.390073	-0.253071	0.188416	NA	-0.120229	-0.329232	NA	-0.397021	-0.315046	-0.152192	-0.741435	NA	NA	0.390565	NA	NA	NA	1.06847	-0.0188701	-0.0748171	NA	0.028584	NA	0.637314	0.393904	0.166897	-0.608563	NA	-0.877124	NA	0.105123	NA	-0.328123	1.01488
KL7/CL7_3	1.57707	-0.209201	0.762281	-0.0886943	-0.177463	0.630573	-0.570271	NA	0.609129	0.308458	-0.0763872	-0.391355	0.333956	-0.619037	0.344988	0.543363	0.228581	NA	-0.135509	1.42196	-0.0534535	-0.0560046	0.187255	0.467951	-0.0420925	-0.165799	1.48135	-0.525928	-0.0257504	0.120565	4.47845	NA	NA	-0.0382208	0.550026	NA	0.641282
KL7/CL7_4	0.718334	NA	0.514873	0.0517412	0.418214	-0.227606	0.515588	NA	-0.0380191	NA	0.320216	NA	NA	NA	NA	NA	0.189757	NA	-1.19056	NA	NA	0.11152	-0.100024	0.342359	-0.00492823	NA	NA	0.559094	0.192835	-0.653126	NA	-0.142911	-0.779718	0.0735853	NA	-0.215071	0.386589
CH7/CL7_1	0.0866878	1.41943	2.11628	0.230033	1.27135	0.670574	-0.995653	-0.850213	-0.849804	-0.568409	-0.795791	-0.517073	-0.229923	-0.137256	NA	NA	-0.911068	0.312509	NA	-0.0521023	NA	-0.725622	-0.131555	0.457562	0.0901629	-0.854857	0.805473	-1.29979	0.170616	-0.0495687	-1.4686	-0.465389	1.09257	-0.546041	-0.365787	-0.561957	0.848044
CH7/CL7_2	0.0746387	NA	NA	-0.106113	-0.626207	0.432525	NA	-0.225276	-0.0744415	NA	-0.737903	-0.399579	-0.506614	0.0100022	NA	NA	-0.347122	NA	NA	NA	2.42009	0.63535	0.536751	NA	-0.50786	NA	-0.155531	-0.800452	0.0234808	0.741061	NA	-0.44282	NA	-0.305841	NA	0.0698212	1.91824
CH7/CL7_3	-0.945676	NA	0.860729	-0.269468	-0.208228	-0.150396	-0.377014	-0.141311	-0.310907	0.0868039	-0.735695	-0.0358816	-0.545112	0.151924	0.0649233	0.939796	0.126178	0.420372	-0.238975	1.12426	0.155816	0.714316	0.744895	-0.330159	-0.577842	NA	0.0611551	-1.0349	0.471106	0.247338	-0.819934	-0.0994463	0.661041	-0.101906	NA	-0.184489	0.245009
CH7/CL7_4	-2.12907	0.28457	-0.66222	-0.845922	-0.0901802	-0.813005	-0.473655	-0.48758	-0.849893	-0.399951	-0.39326	0.00110005	-1.83714	1.03406	NA	NA	-0.446579	0.51576	0.372069	NA	0.833813	0.659476	0.767543	0.387643	-0.218563	NA	0.00736301	-0.968067	0.112698	1.7031	-2.49702	-0.817872	1.20038	-0.680222	NA	0.587894	0.0138767
KH7/CL7_1	0.0189103	NA	1.49713	-0.840263	0.396592	1.04751	0.220424	0.267242	-0.370482	NA	-0.149644	-0.859902	-0.519332	0.283243	NA	NA	-0.592019	0.946376	NA	-0.695751	NA	1.41137	NA	-0.226768	-0.206558	-0.636434	0.675777	NA	0.302076	0.372204	-1.57237	NA	NA	NA	-0.668824	-1.08408	0.0548752
KH7/CL7_2	0.168556	NA	1.14671	-0.0624478	0.00237022	0.518858	-0.301401	-0.0889544	-0.175826	-0.758876	-0.508172	-0.730866	-0.217661	-0.12231	NA	NA	0.00322149	1.4036	-0.0052371	NA	1.22854	-0.482494	0.240395	NA	-0.342639	NA	0.744022	-0.738677	0.328443	0.145797	-1.51473	-1.63206	0.65677	0.00625891	-0.257532	0.269402	0.351407
KH7/CL7_3	-0.554053	-0.180823	0.628648	-0.17231	-0.392495	0.250285	-0.311972	NA	0.655151	0.3251	-0.412094	-0.389868	-0.692653	0.496171	1.12748	0.738636	0.275502	NA	0.289523	0.631697	-0.507539	0.146314	0.404406	0.651794	-0.837029	-0.756573	0.775541	-0.987568	0.458439	-0.288853	0.268692	NA	NA	-0.352852	0.158646	NA	-0.0434561
KH7/CL7_4	-1.05827	-2.60675	-0.0565205	-1.1069	-0.962347	-0.25676	-0.714194	-0.47312	-0.845558	0.707913	-0.378047	-0.567746	-1.91858	0.422159	NA	NA	0.43511	0.477813	0.98106	NA	1.52558	0.646382	-0.135014	-0.202885	0.285969	NA	0.0169825	-0.318689	0.874526	1.54038	-3.2079	-1.76295	0.702327	-0.983349	NA	0.882938	-0.28452
CL9/CL7_1	-0.0292275	0.172314	1.35115	0.172134	0.50332	0.329344	0.00714475	-0.13863	-0.194814	-0.197535	-0.312246	0.0481664	0.861673	-0.1992	-1.09453	-0.342855	-0.066221	-0.109154	-0.0602263	0.0415514	-0.138508	0.197	NA	0.182433	-0.0823912	NA	-0.0246704	-0.0671748	0.412827	-0.491736	NA	0.136487	-0.40597	0.0715308	-0.33975	0.291384	-0.238089
CL9/CL7_2	0.318144	-0.512956	-0.813425	0.450596	-0.571623	-0.86544	0.356995	-0.176699	0.614066	0.392211	0.11905	0.470811	0.517976	0.00465313	0.110339	0.102454	-0.681865	-0.768574	-0.0882898	-0.00905491	0.262669	-0.0349643	-0.804312	-0.31766	0.0308457	0.332723	0.425704	0.866494	-0.20823	0.362842	NA	0.426418	0.0293917	0.195035	0.41909	-0.389286	0.192748
CL9/CL7_3	0.87523	NA	-0.0247491	1.4025	0.454895	0.196518	1.06517	NA	-0.37675	-0.651839	0.192549	0.238224	0.600831	-0.0210236	0.559568	-0.0151623	-0.338843	0.791397	0.241577	0.246578	0.652384	-0.180115	-0.463588	0.11506	0.739441	0.597104	0.679369	0.526264	0.0374274	-1.19881	0.186555	NA	-0.461326	0.598514	0.676897	-0.167674	0.349865
CL9/CL7_4	-0.0921305	0.192711	0.864515	0.162515	0.540491	1.24151	-0.541002	-0.741903	-0.697676	-0.11947	-0.729158	-0.356775	-0.570027	-0.399684	-0.496551	-0.0515201	0.00764669	0.0951663	-0.253959	-0.244979	-0.125764	-0.0390627	-0.146577	0.781502	-0.112673	-0.272177	-0.0429222	0.0268204	-0.433019	-0.309698	5.68015	NA	0.0734262	0.338248	-0.458316	-0.282753	0.311373
CL11/CL7_1	1.32579	-0.280255	-1.694	0.100715	-0.450243	-0.170793	0.18201	0.000365093	0.684839	-0.233368	-0.13073	0.207268	-0.514609	-0.0567314	0.684715	-0.0427961	-0.374256	-0.0421307	-0.520155	-0.648744	0.0136621	-0.182915	NA	-0.170493	0.108123	NA	1.02067	0.079317	0.193809	-0.353335	NA	-0.660341	-0.371518	-0.0110621	0.849316	-0.384439	0.131131
CL11/CL7_2	2.365	-0.13948	-0.246291	1.18617	-2.43653	-2.58749	0.528063	-0.149028	1.30413	1.05697	0.399179	0.442231	2.17418	-1.47975	0.698374	-0.69192	-1.43819	-3.62477	-1.60727	-0.960875	0.20548	0.160406	-2.07027	-0.775971	0.901317	2.02879	1.63142	-0.06153	-1.32047	1.30716	NA	-0.409503	-0.118764	-1.03881	1.42074	-1.5377	1.1761
CL11/CL7_3	1.39083	NA	-1.44254	1.18006	-1.88772	-1.46038	1.59728	NA	1.06584	0.942447	0.449456	0.490651	1.58753	-1.72352	1.33782	-0.392309	-1.41043	-1.11071	-0.508999	-1.17123	0.117633	-0.644635	-1.57854	-0.839675	1.00356	1.04389	0.720296	0.311726	-0.691321	0.483654	1.58394	NA	1.09694	-1.09255	0.696068	-0.76508	0.323364
CL11/CL7_4	1.66734	-1.3179	-0.290267	0.552906	-2.70954	-3.61469	1.11578	0.522657	1.74755	0.553223	0.408766	0.538546	1.61955	-2.4689	0.391896	-1.04147	-1.92212	-2.72867	-1.33082	-1.25702	0.147012	-0.381239	-1.7167	-1.79165	0.836143	1.7933	1.77594	0.336224	-0.827873	2.10229	-3.51787	NA	0.595988	-2.09077	1.53013	-2.33462	0.918594
KL9/CL7calc_1	0.599778	-0.183549	NA	0.0440479	2.79868	2.29608	0.601548	0.720676	-0.984843	-0.429077	-0.604311	-0.90304	0.560925	-0.526798	NA	NA	-1.22135	2.11056	NA	0.987298	NA	-0.178497	0.327461	1.1939	-0.507363	0.874138	-3.72619	-1.53477	-0.969613	-1.47792	-19.9352	NA	-2.29839	-0.137136	-1.71988	0.828237	0.533816
KL9/CL7calc_2	1.72267	NA	NA	0.308911	-1.11236	-0.557485	NA	-0.120618	-0.0276416	NA	0.213599	-0.328549	0.484284	0.130199	NA	NA	-0.0449053	NA	NA	NA	NA	0.070077	-0.479319	NA	-0.305463	NA	-0.288418	0.362735	0.144551	-0.320501	NA	NA	NA	-0.232289	NA	-0.0681512	1.08318
KL9/CL7calc_3	2.13318	-0.787477	NA	0.937657	-0.896952	2.26568	0.145665	NA	0.376817	0.118099	1.54125	-0.198319	5.90549	3.82393	4.22297	1.74516	-0.517965	NA	0.275544	0.879704	10.7457	-0.39845	2.44494	0.269767	2.73331	NA	0.358031	0.913951	0.842283	-0.821864	NA	NA	NA	0.587371	-1.51338	NA	-0.802483
KL9/CL7calc_4	1.65812	NA	2.05614	0.538477	1.29658	0.49343	0.556246	NA	-0.667214	NA	0.306752	NA	NA	NA	NA	NA	-0.0122775	NA	-1.59009	NA	NA	-0.201436	0.147398	NA	0.0307023	NA	NA	0.788563	0.442536	-2.3148	NA	NA	NA	0.529334	NA	-0.190925	1.43277
KL11/CL7calc_1	0.460093	-1.3357	NA	-0.26269	0.451877	-0.852673	0.726679	0.307082	0.471511	1.35713	0.0406596	0.13574	-0.0106322	-1.49696	NA	NA	-1.24243	-0.521323	NA	-1.1539	NA	-1.05318	-0.669478	-0.4194	0.644378	-0.504135	4.33669	-0.00979518	-0.752262	-1.25351	25.8647	NA	0.0272068	-0.61323	-0.510812	-1.21873	0.364553
KL11/CL7calc_2	2.8574	NA	NA	1.63303	-0.839608	-0.0697553	NA	-0.0351261	0.306404	NA	0.87596	-0.668826	0.948994	-0.298382	NA	NA	-0.0884994	NA	NA	NA	NA	-0.440041	-1.12943	NA	0.701668	NA	1.29475	1.09653	-0.494604	0.0824457	NA	NA	NA	0.0570388	NA	-0.665031	1.51713
KL11/CL7calc_3	3.26723	-1.59178	NA	1.0644	-2.18653	0.977647	0.663959	NA	1.67479	1.4506	0.744242	-0.383107	6.90951	1.65069	4.25268	1.33961	-1.86134	NA	-1.28863	-0.9334	11.1605	-0.27515	1.40745	-0.244341	2.78709	NA	1.44683	0.813479	0.299169	0.742852	NA	NA	NA	-1.389	0.306919	NA	-0.291298
KL11/CL7calc_4	1.19396	NA	-1.68015	0.417293	-3.06138	-3.8127	1.48309	NA	1.34768	NA	0.512983	NA	NA	NA	NA	NA	-1.50263	NA	-2.38774	NA	NA	-0.193665	-1.90397	NA	0.788297	NA	NA	0.617148	-1.43451	2.86587	NA	NA	NA	-1.5704	NA	-2.83472	0.934313
KH9/CL7calc_1	0.0801276	NA	NA	NA	0.0530716	0.793072	0.844113	0.99907	-0.163907	NA	0.333695	-0.11785	-0.585327	0.678768	NA	NA	-0.62393	0.731343	NA	-1.05405	NA	1.614	NA	-0.442235	-0.738801	NA	0.572855	NA	0.981552	0.49945	-0.686426	NA	NA	NA	-0.590858	-0.502039	-0.375294
KH9/CL7calc_2	-0.254844	NA	0.272904	-0.198809	-0.664843	-0.100271	-0.348195	0.507226	0.256851	0.640169	-0.570298	-0.317807	-0.130962	1.01835	NA	NA	-0.83919	0.640237	0.32275	NA	NA	0.290712	-0.390646	NA	-0.596026	NA	0.090761	-0.725357	0.228443	0.378376	NA	NA	0.163861	-0.121284	-0.887312	0.245822	-0.139779
KH9/CL7calc_3	-0.653641	NA	0.050771	0.384685	-0.285726	0.627688	0.768318	NA	1.02225	-0.117676	-0.445138	0.0891212	-0.302282	0.654952	0.559825	0.479501	-0.401409	NA	0.316501	NA	-0.596864	0.489841	NA	0.48348	-0.542184	-0.0868034	0.802801	NA	0.247003	-0.546963	NA	NA	NA	-0.206945	0.60559	NA	0.868842
KH9/CL7calc_4	-1.18856	-4.84272	-0.513928	-1.3726	-0.847751	0.0505057	-0.395048	0.365702	-0.887842	0.928172	-0.367827	-0.43011	-1.36564	0.401182	NA	NA	0.495408	1.41204	1.63853	NA	2.30617	0.247327	0.180285	NA	0.45072	NA	0.528629	-0.645205	1.23368	1.6236	-3.19469	NA	-0.00457666	-0.589543	NA	1.76923	-0.97829
KH11/CL7calc_1	-0.15836	NA	NA	NA	0.00229374	1.06086	1.05182	0.253289	-0.106589	NA	-0.370106	-1.06765	-0.642713	-0.0965431	NA	NA	-0.629192	0.643321	NA	-1.22543	NA	1.45801	NA	-0.446894	-0.201694	NA	0.631772	NA	0.0912681	0.114788	-2.51865	NA	NA	NA	0.2175	-1.41351	-0.00902348
KH11/CL7calc_2	0.362584	NA	-0.619083	-0.311069	0.139873	-0.334919	0.241194	-0.705225	-0.0757258	-0.214285	-0.12213	-0.612792	-0.360364	-0.417722	NA	NA	-0.827642	0.924706	-0.184244	NA	NA	0.182956	-0.447231	NA	-0.447	NA	0.382944	-0.693919	0.0994073	0.965936	NA	NA	0.389233	-0.19023	-0.403244	-0.0600001	-0.122412
KH11/CL7calc_3	0.190402	NA	-1.72286	0.167049	-0.398301	-0.087101	0.334254	NA	0.999336	0.384565	-0.215522	-0.345393	-0.535574	-0.0462954	0.86318	0.730716	0.0337559	NA	0.775268	NA	-0.251127	0.477391	NA	0.305475	-0.72727	-0.662624	0.817653	NA	0.348949	-0.10102	NA	NA	NA	-0.379111	0.0707211	NA	0.723985
KH11/CL7calc_4	-0.497099	-0.522237	-1.65865	-0.947819	-1.18555	-0.884713	-0.282592	-0.833278	-0.702779	0.6948	-0.12313	-0.421001	-1.671	0.0534775	NA	NA	0.127691	0.32749	0.942169	NA	1.68734	1.48249	-0.777643	NA	0.516734	NA	-0.373437	-0.24455	0.724364	1.89893	-0.603852	NA	0.959626	-1.39976	NA	0.290489	0.522224
CH9/CL7calc_1	0.466837	2.04337	4.14872	0.209408	2.2263	1.4639	-1.53413	-1.23471	-6.88907	-1.20889	-0.962628	-0.96552	0.151769	-0.583472	NA	NA	-1.05395	0.559685	NA	0.273152	NA	-0.850147	NA	1.32343	0.18332	NA	0.689908	-1.98592	0.351625	-0.0153228	NA	NA	1.02236	-0.686033	0.141021	-1.50711	2.51201
CH9/CL7calc_2	2.11105	NA	NA	0.641683	NA	-0.176662	NA	-0.138375	0.297548	NA	0.0764126	0.0752767	-0.00167843	0.0673505	NA	NA	-0.482096	NA	NA	NA	NA	0.483727	-0.136125	NA	0.365363	NA	0.771978	0.0598554	0.324837	0.298608	NA	NA	NA	0.396839	NA	0.19109	1.70542
CH9/CL7calc_3	-0.515829	NA	0.414811	0.320446	-0.134546	-0.404419	0.451406	NA	-0.162085	0.335817	-0.484818	0.287977	-0.175202	0.486079	0.662067	0.904974	-0.457032	-0.473613	-0.291105	NA	NA	0.719468	NA	-0.624603	-0.513313	NA	0.405364	-1.26534	0.631479	0.627374	-1.90108	NA	NA	-0.382629	NA	-0.00431611	0.844415
CH9/CL7calc_4	-2.40116	1.35061	NA	NA	0.392893	-0.435649	-0.93498	-1.23499	-6.47851	-0.824512	-0.371975	-0.366753	-1.95648	1.35925	NA	NA	-0.781807	1.19254	0.532437	NA	NA	0.579981	0.962101	1.09199	-0.336234	NA	0.0121604	-1.4153	-0.556341	2.09105	-6.84742	-1.53811	2.13221	-0.727972	NA	0.660706	1.48106
CH11/CL7calc_1	0.213973	0.39097	0.0625769	0.531979	0.588717	-0.638377	0.298173	-0.39353	5.3873	-0.191088	-0.336361	0.506173	0.0872702	-0.277528	NA	NA	-1.12176	0.407921	NA	-1.76943	NA	-0.500498	NA	-0.460643	0.360726	NA	1.30731	-0.0659726	0.0384236	0.542166	NA	NA	0.884734	-0.735528	-0.85971	-0.126534	0.592238
CH11/CL7calc_2	1.96777	NA	NA	0.158311	NA	-0.364413	NA	-0.426205	-0.282153	NA	-0.3416	-0.492819	-0.636082	-0.577551	NA	NA	-0.934072	NA	NA	NA	NA	0.424772	-0.0933027	NA	-0.113036	NA	0.291788	-0.627674	-0.433036	0.914622	NA	NA	NA	-0.681161	NA	-1.08507	1.70888
CH11/CL7calc_3	5.54012	NA	-0.821492	0.134819	-2.66986	-3.11191	0.723251	NA	-0.2466	0.454877	-0.635674	0.171572	0.256526	-2.4386	0.534737	0.394493	-1.20665	-2.66082	-1.30176	NA	NA	0.136447	NA	-1.94908	-0.161085	NA	1.03075	-0.859803	-0.758817	1.95024	0.881983	NA	NA	-1.3606	NA	-3.01366	3.02962
CH11/CL7calc_4	-0.846051	-2.49427	NA	NA	-2.4905	-3.23126	1.22514	-1.24575	5.27562	-0.00535153	-0.0536459	0.966495	-0.453251	-1.54111	NA	NA	-1.67917	-1.34475	-2.07744	NA	NA	-1.31312	-0.7397	-1.9512	1.08691	NA	1.41951	0.240667	-0.263759	2.31	3.55408	-0.985534	0.816423	-1.85937	NA	-1.74393	0.315683
CL7/CL7_1	0	0	0	0	0	0	0	0	0	0	0	0	0	0	0	0	0	0	0	0	0	0	0	0	0	0	0	0	0	0	0	0	0	0	0	0	0
CL7/CL7_2	0	0	0	0	0	0	0	0	0	0	0	0	0	0	0	0	0	0	0	0	0	0	0	0	0	0	0	0	0	0	0	0	0	0	0	0	0
CL7/CL7_3	0	0	0	0	0	0	0	0	0	0	0	0	0	0	0	0	0	0	0	0	0	0	0	0	0	0	0	0	0	0	0	0	0	0	0	0	0
CL7/CL7_4	0	0	0	0	0	0	0	0	0	0	0	0	0	0	0	0	0	0	0	0	0	0	0	0	0	0	0	0	0	0	0	0	0	0	0	0	0
